# Supplementary material for: Lacinilene C 7-methyl ether
Source: Acta Crystallogr Sect E Struct Rep Online. 2013 Aug 7;69(Pt 9):o1392. doi: 10.1107/S1600536813021430 (PMC3884496; doi:10.1107/S1600536813021430)
Supplement: Supplementary file 1 [file e-69-o1392-sup1.cif]

##############################################################################
#                                                                            #
# This CIF contains the data in a paper accepted for publication in          #
# Acta Crystallographica Section E. It conforms to the requirements of       #
# Notes for Authors for Acta Crystallographica Section E, and has been       #
# peer reviewed under the auspices of the IUCr Commission on Journals.       #
#                                                                            #
# Full details of the Crystallographic Information File format               #
# are given in the paper "The Crystallographic Information File (CIF):       #
# a New Standard Archive File for Crystallography" by S. R. Hall, F. H.      #
# Allen and I. D. Brown [Acta Cryst. (1991), A47, 655-685].                  #
#                                                                            #
# The current version of the core CIF dictionary is obtainable from          #
# ftp://ftp.iucr.org/pub/cif_core.dic.                                       #
#                                                                            #
# Software is freely available for graphical display of the structure(s)     #
# in this CIF. For information consult the CIF software page                 #
# http://www.iucr.org/resources/cif/software.                                #
#                                                                            #
# This file may be used for bona fide research purposes within the           #
# scientific community so long as proper attribution is given to the journal # 
# article from which it was obtained.                                        #
#                                                                            #
##############################################################################
data_I
_audit_creation_method     'SHELXL97'
_chemical_name_systematic
;
1-Hydroxy-7-methoxy-1,6-dimethyl-4-(propan-2-yl)naphthalen-2(1<i>H</i>)-one
;
_chemical_name_common     'Lacinilene C 7-methyl ether'
_chemical_formula_moiety     'C16 H20 O3'
_chemical_formula_sum     'C16 H20 O3'
_chemical_formula_iupac     'C16 H20 O3'
_chemical_formula_weight     260.32
_chemical_melting_point     ?
_space_group_crystal_system     triclinic
_space_group_name_H-M_alt     'P -1'
_space_group_name_Hall     '-P 1'
loop_
    _symmetry_equiv_pos_as_xyz
    'x, y, z'
    '-x, -y, -z'
_cell_length_a     8.285(2)
_cell_length_b     8.987(2)
_cell_length_c     10.665(3)
_cell_angle_alpha     68.58(2)
_cell_angle_beta     78.95(2)
_cell_angle_gamma     88.87(2)
_cell_volume     724.4(3)
_cell_formula_units_Z     2
_cell_measurement_reflns_used     602
_cell_measurement_theta_min     4.4894
_cell_measurement_theta_max     77.3458
_cell_measurement_temperature     295(2)
_exptl_crystal_description     'block'
_exptl_crystal_colour     'white'
_exptl_crystal_size_max     0.34
_exptl_crystal_size_mid     0.27
_exptl_crystal_size_min     0.20
_exptl_crystal_density_diffrn     1.194
_exptl_crystal_density_meas     ?
_exptl_crystal_density_method     'not measured'
_exptl_crystal_F_000     280
_exptl_absorpt_coefficient_mu     0.653
_exptl_absorpt_correction_type     multi-scan
_exptl_absorpt_process_details
;
(<i>CrysAlis PRO</i>; Oxford Diffraction, 2009)
;
_exptl_absorpt_correction_T_min     0.80919
_exptl_absorpt_correction_T_max     0.87800
_exptl_special_details     ?
_diffrn_ambient_temperature     295(2)
_diffrn_radiation_type     'CuK\a'
_diffrn_radiation_wavelength     1.54184
_diffrn_radiation_source     'fine--focus sealed tube'
_diffrn_radiation_monochromator     'graphite'
_diffrn_measurement_device_type     'Oxford Diffraction Xcalibur Ruby CCD'
_diffrn_measurement_method     '\w scans'
_diffrn_reflns_number     6210
_diffrn_reflns_av_R_equivalents     0.0303
_diffrn_reflns_av_sigmaI/netI     0.0332
_diffrn_reflns_theta_min     4.54
_diffrn_reflns_theta_max     75.87
_diffrn_reflns_theta_full     75.87
_diffrn_measured_fraction_theta_max     0.968
_diffrn_measured_fraction_theta_full     0.968
_diffrn_reflns_limit_h_min     -9
_diffrn_reflns_limit_h_max     10
_diffrn_reflns_limit_k_min     -10
_diffrn_reflns_limit_k_max     11
_diffrn_reflns_limit_l_min     -13
_diffrn_reflns_limit_l_max     13
_refine_special_details
;
 Refinement of <i>F</i>^2^ against ALL reflections. The weighted
 <i>R</i>--factor <i>wR</i> and goodness of fit <i>S</i> are based on
 <i>F</i>^2^, conventional <i>R</i>--factors <i>R</i> are based on <i>F</i>,
 with <i>F</i> set to zero for negative <i>F</i>^2^. The threshold expression
 of <i>F</i>^2^ > 2\s(<i>F</i>^2^) is used only for calculating
 <i>R</i>--factors(gt) <i>etc</i>. and is not relevant to the choice of
 reflections for refinement. <i>R</i>--factors based on <i>F</i>^2^ are
 statistically about twice as large as those based on <i>F</i>, and
 <i>R</i>--factors based on ALL data will be even larger.
;
_reflns_number_total     2927
_reflns_number_gt     1928
_reflns_threshold_expression     I>2\s(I)
_refine_ls_structure_factor_coef     Fsqd
_refine_ls_matrix_type     full
_refine_ls_R_factor_all     0.0801
_refine_ls_R_factor_gt     0.0513
_refine_ls_wR_factor_gt     0.1503
_refine_ls_wR_factor_ref     0.1708
_refine_ls_goodness_of_fit_ref     1.061
_refine_ls_restrained_S_all     1.061
_refine_ls_number_reflns     2927
_refine_ls_number_parameters     182
_refine_ls_number_restraints     0
_refine_ls_hydrogen_treatment     mixed
_refine_ls_weighting_scheme     calc
_refine_ls_weighting_details
         'calc w=1/[\s^2^(Fo^2^)+(0.0933P)^2^+0.0437P] where P=(Fo^2^+2Fc^2^)/3'
_atom_sites_solution_hydrogens     geom
_atom_sites_solution_primary     direct
_atom_sites_solution_secondary     difmap
_refine_ls_shift/su_max     0.000
_refine_ls_shift/su_mean     0.000
_refine_diff_density_max     0.177
_refine_diff_density_min     -0.178
_refine_ls_extinction_method     '<i>SHELXL97</i> (Sheldrick, 2008)'
_refine_ls_extinction_coef     0.008(2)
_refine_ls_extinction_expression
                                  'Fc^*^=kFc[1+0.001xFc^2^\l^3^/sin(2\q)]^-1/4^'
loop_
    _atom_type_symbol
    _atom_type_description
    _atom_type_scat_dispersion_real
    _atom_type_scat_dispersion_imag
    _atom_type_scat_source
    'C' 'C' 0.0181 0.0091
                         'International Tables Vol C Tables 4.2.6.8 and 6.1.1.4'
    'H' 'H' 0.0000 0.0000
                         'International Tables Vol C Tables 4.2.6.8 and 6.1.1.4'
    'O' 'O' 0.0492 0.0322
                         'International Tables Vol C Tables 4.2.6.8 and 6.1.1.4'
_computing_data_collection     '<i>CrysAlis PRO</i> (Oxford Diffraction, 2009)'
_computing_cell_refinement     '<i>CrysAlis PRO</i> (Oxford Diffraction, 2009)'
_computing_data_reduction     '<i>CrysAlis RED</i> (Oxford Diffraction, 2009)'
_computing_structure_solution     '<i>SHELXS97</i> (Sheldrick, 2008)'
_computing_structure_refinement     '<i>SHELXL97</i> (Sheldrick, 2008)'
_computing_molecular_graphics     '<i>XP</i> in SHELXTL (Sheldrick, 2008)'
_computing_publication_material     '<i>SHELXL97</i> (Sheldrick, 2008)'
loop_
    _atom_site_type_symbol
    _atom_site_label
    _atom_site_fract_x
    _atom_site_fract_y
    _atom_site_fract_z
    _atom_site_U_iso_or_equiv
    _atom_site_adp_type
    _atom_site_calc_flag
    _atom_site_refinement_flags
    _atom_site_occupancy
    _atom_site_symmetry_multiplicity
    _atom_site_disorder_assembly
    _atom_site_disorder_group
    O O1 0.17788(19) 0.7003(2) 0.39017(14) 0.0736(5) Uani d . 1 1 . .
    O O2 0.3720(2) 0.6105(2) 1.03293(16) 0.0881(6) Uani d . 1 1 . .
    O O3 0.48189(19) 0.6395(2) 0.76954(16) 0.0745(5) Uani d . 1 1 . .
    C C1 0.2611(2) 0.7114(2) 0.59257(18) 0.0557(5) Uani d . 1 1 . .
    H H1 0.3710 0.7002 0.5588 0.067 Uiso calc R 1 1 . .
    C C2 0.1443(3) 0.7162(2) 0.51528(18) 0.0564(5) Uani d . 1 1 . .
    C C3 -0.0215(3) 0.7362(3) 0.56220(19) 0.0587(5) Uani d . 1 1 . .
    C C4 -0.0648(2) 0.7455(2) 0.69137(19) 0.0562(5) Uani d . 1 1 . .
    H H4 -0.1747 0.7574 0.7244 0.067 Uiso calc R 1 1 . .
    C C5 0.0011(2) 0.7369(2) 0.91560(18) 0.0507(5) Uani d . 1 1 . .
    C C6 0.1106(3) 0.7009(2) 0.99895(19) 0.0587(5) Uani d . 1 1 . .
    H H6 0.0762 0.6946 1.0891 0.070 Uiso calc R 1 1 . .
    C C7 0.2793(3) 0.6715(2) 0.9538(2) 0.0600(5) Uani d . 1 1 . .
    C C8 0.3471(2) 0.7286(2) 0.79945(19) 0.0553(5) Uani d . 1 1 . .
    C C9 0.2154(2) 0.7232(2) 0.72078(17) 0.0491(4) Uani d . 1 1 . .
    C C10 0.0498(2) 0.7378(2) 0.77398(17) 0.0488(4) Uani d . 1 1 . .
    C C11 -0.1470(3) 0.7475(4) 0.4749(2) 0.0851(8) Uani d . 1 1 . .
    H H11B -0.1295 0.8479 0.3985 0.128 Uiso calc R 1 1 . .
    H H11A -0.2555 0.7405 0.5288 0.128 Uiso calc R 1 1 . .
    H H11C -0.1361 0.6613 0.4415 0.128 Uiso calc R 1 1 . .
    C C12 0.4083(3) 0.9043(3) 0.7538(3) 0.0790(7) Uani d . 1 1 . .
    H H12A 0.4528 0.9453 0.6569 0.119 Uiso calc R 1 1 . .
    H H12B 0.4922 0.9110 0.8026 0.119 Uiso calc R 1 1 . .
    H H12C 0.3180 0.9662 0.7735 0.119 Uiso calc R 1 1 . .
    C C13 0.3426(3) 0.6738(3) 0.3381(2) 0.0823(7) Uani d . 1 1 . .
    H H13B 0.3478 0.6595 0.2526 0.123 Uiso calc R 1 1 . .
    H H13C 0.3780 0.5796 0.4030 0.123 Uiso calc R 1 1 . .
    H H13A 0.4132 0.7644 0.3237 0.123 Uiso calc R 1 1 . .
    C C14 -0.1737(2) 0.7743(2) 0.9643(2) 0.0574(5) Uani d . 1 1 . .
    H H14 -0.2483 0.7155 0.9353 0.069 Uiso calc R 1 1 . .
    C C15 -0.2245(3) 0.7260(3) 1.1202(2) 0.0831(7) Uani d . 1 1 . .
    H H15A -0.2059 0.6148 1.1644 0.125 Uiso calc R 1 1 . .
    H H15C -0.3391 0.7434 1.1438 0.125 Uiso calc R 1 1 . .
    H H15B -0.1602 0.7895 1.1501 0.125 Uiso calc R 1 1 . .
    C C16 -0.1950(3) 0.9525(3) 0.8936(3) 0.0731(6) Uani d . 1 1 . .
    H H16C -0.1205 1.0129 0.9180 0.110 Uiso calc R 1 1 . .
    H H16A -0.3062 0.9764 0.9224 0.110 Uiso calc R 1 1 . .
    H H16B -0.1715 0.9804 0.7958 0.110 Uiso calc R 1 1 . .
    H H3 0.506(4) 0.574(4) 0.846(3) 0.116(11) Uiso d . 1 1 . .
loop_
    _atom_site_aniso_label
    _atom_site_aniso_U_11
    _atom_site_aniso_U_22
    _atom_site_aniso_U_33
    _atom_site_aniso_U_12
    _atom_site_aniso_U_13
    _atom_site_aniso_U_23
    O1 0.0766(10) 0.1039(12) 0.0479(7) 0.0129(9) -0.0140(7) -0.0365(8)
    O2 0.0990(13) 0.1237(15) 0.0674(9) 0.0631(11) -0.0479(9) -0.0525(10)
    O3 0.0641(10) 0.1039(12) 0.0623(9) 0.0395(9) -0.0222(7) -0.0353(9)
    C1 0.0544(11) 0.0652(12) 0.0471(9) 0.0130(9) -0.0102(8) -0.0209(8)
    C2 0.0646(13) 0.0645(12) 0.0406(9) 0.0096(10) -0.0127(8) -0.0191(8)
    C3 0.0590(12) 0.0712(13) 0.0483(10) 0.0047(10) -0.0171(8) -0.0218(9)
    C4 0.0492(10) 0.0690(12) 0.0531(10) 0.0082(9) -0.0114(8) -0.0252(9)
    C5 0.0593(12) 0.0463(9) 0.0488(9) 0.0058(8) -0.0095(8) -0.0208(7)
    C6 0.0729(13) 0.0645(12) 0.0456(9) 0.0192(10) -0.0167(8) -0.0267(9)
    C7 0.0737(13) 0.0652(12) 0.0564(11) 0.0285(10) -0.0302(9) -0.0328(9)
    C8 0.0525(11) 0.0648(12) 0.0559(10) 0.0179(9) -0.0197(8) -0.0270(9)
    C9 0.0517(11) 0.0524(10) 0.0455(9) 0.0112(8) -0.0149(7) -0.0186(8)
    C10 0.0522(11) 0.0507(10) 0.0462(9) 0.0083(8) -0.0131(7) -0.0197(8)
    C11 0.0675(15) 0.131(2) 0.0654(13) 0.0055(15) -0.0253(11) -0.0406(14)
    C12 0.0713(15) 0.0798(16) 0.0950(17) 0.0025(12) -0.0364(13) -0.0327(13)
    C13 0.0836(17) 0.111(2) 0.0601(12) 0.0176(15) -0.0069(11) -0.0448(13)
    C14 0.0516(11) 0.0654(12) 0.0612(11) -0.0013(9) -0.0058(8) -0.0328(9)
    C15 0.0754(16) 0.1040(19) 0.0696(14) -0.0020(14) 0.0076(11) -0.0425(13)
    C16 0.0605(14) 0.0741(14) 0.0950(16) 0.0190(11) -0.0206(12) -0.0412(13)
_geom_special_details
;
 All s.u.'s (except the s.u. in the dihedral angle between two l.s. planes) are
 estimated using the full covariance matrix. The cell s.u.'s are taken into
 account individually in the estimation of s.u.'s in distances, angles and
 torsion angles; correlations between s.u.'s in cell parameters are only used
 when they are defined by crystal symmetry. An approximate (isotropic)
 treatment of cell s.u.'s is used for estimating s.u.'s involving l.s. planes.
;
loop_
    _geom_bond_atom_site_label_1
    _geom_bond_atom_site_label_2
    _geom_bond_site_symmetry_2
    _geom_bond_distance
    _geom_bond_publ_flag
    O1 C2 . 1.369(2) ?
    O1 C13 . 1.421(3) ?
    O2 C7 . 1.224(2) ?
    O3 C8 . 1.416(2) ?
    O3 H3 . 0.87(3) ?
    C1 C2 . 1.377(3) ?
    C1 C9 . 1.389(2) ?
    C1 H1 . 0.9300 ?
    C2 C3 . 1.401(3) ?
    C3 C4 . 1.388(3) ?
    C3 C11 . 1.502(3) ?
    C4 C10 . 1.399(3) ?
    C4 H4 . 0.9300 ?
    C5 C6 . 1.343(3) ?
    C5 C10 . 1.484(2) ?
    C5 C14 . 1.517(3) ?
    C6 C7 . 1.441(3) ?
    C6 H6 . 0.9300 ?
    C7 C8 . 1.526(3) ?
    C8 C9 . 1.510(2) ?
    C8 C12 . 1.537(3) ?
    C9 C10 . 1.403(2) ?
    C11 H11B . 0.9600 ?
    C11 H11A . 0.9600 ?
    C11 H11C . 0.9600 ?
    C12 H12A . 0.9600 ?
    C12 H12B . 0.9600 ?
    C12 H12C . 0.9600 ?
    C13 H13B . 0.9600 ?
    C13 H13C . 0.9600 ?
    C13 H13A . 0.9600 ?
    C14 C16 . 1.524(3) ?
    C14 C15 . 1.530(3) ?
    C14 H14 . 0.9800 ?
    C15 H15A . 0.9600 ?
    C15 H15C . 0.9600 ?
    C15 H15B . 0.9600 ?
    C16 H16C . 0.9600 ?
    C16 H16A . 0.9600 ?
    C16 H16B . 0.9600 ?
loop_
    _geom_angle_atom_site_label_1
    _geom_angle_atom_site_label_2
    _geom_angle_atom_site_label_3
    _geom_angle_site_symmetry_1
    _geom_angle_site_symmetry_3
    _geom_angle
    _geom_angle_publ_flag
    C2 O1 C13 . . 118.06(17) ?
    C8 O3 H3 . . 109(2) ?
    C2 C1 C9 . . 120.19(18) ?
    C2 C1 H1 . . 119.9 ?
    C9 C1 H1 . . 119.9 ?
    O1 C2 C1 . . 123.97(18) ?
    O1 C2 C3 . . 114.86(17) ?
    C1 C2 C3 . . 121.16(17) ?
    C4 C3 C2 . . 117.66(18) ?
    C4 C3 C11 . . 121.55(19) ?
    C2 C3 C11 . . 120.78(18) ?
    C3 C4 C10 . . 122.77(18) ?
    C3 C4 H4 . . 118.6 ?
    C10 C4 H4 . . 118.6 ?
    C6 C5 C10 . . 119.94(17) ?
    C6 C5 C14 . . 121.17(16) ?
    C10 C5 C14 . . 118.89(16) ?
    C5 C6 C7 . . 122.39(17) ?
    C5 C6 H6 . . 118.8 ?
    C7 C6 H6 . . 118.8 ?
    O2 C7 C6 . . 123.11(19) ?
    O2 C7 C8 . . 118.86(19) ?
    C6 C7 C8 . . 117.93(16) ?
    O3 C8 C9 . . 110.78(15) ?
    O3 C8 C7 . . 111.14(15) ?
    C9 C8 C7 . . 111.84(17) ?
    O3 C8 C12 . . 108.56(18) ?
    C9 C8 C12 . . 107.82(16) ?
    C7 C8 C12 . . 106.49(17) ?
    C1 C9 C10 . . 120.60(17) ?
    C1 C9 C8 . . 119.16(17) ?
    C10 C9 C8 . . 120.17(15) ?
    C4 C10 C9 . . 117.56(16) ?
    C4 C10 C5 . . 122.48(17) ?
    C9 C10 C5 . . 119.89(16) ?
    C3 C11 H11B . . 109.5 ?
    C3 C11 H11A . . 109.5 ?
    H11B C11 H11A . . 109.5 ?
    C3 C11 H11C . . 109.5 ?
    H11B C11 H11C . . 109.5 ?
    H11A C11 H11C . . 109.5 ?
    C8 C12 H12A . . 109.5 ?
    C8 C12 H12B . . 109.5 ?
    H12A C12 H12B . . 109.5 ?
    C8 C12 H12C . . 109.5 ?
    H12A C12 H12C . . 109.5 ?
    H12B C12 H12C . . 109.5 ?
    O1 C13 H13B . . 109.5 ?
    O1 C13 H13C . . 109.5 ?
    H13B C13 H13C . . 109.5 ?
    O1 C13 H13A . . 109.5 ?
    H13B C13 H13A . . 109.5 ?
    H13C C13 H13A . . 109.5 ?
    C5 C14 C16 . . 109.12(17) ?
    C5 C14 C15 . . 114.28(18) ?
    C16 C14 C15 . . 109.79(18) ?
    C5 C14 H14 . . 107.8 ?
    C16 C14 H14 . . 107.8 ?
    C15 C14 H14 . . 107.8 ?
    C14 C15 H15A . . 109.5 ?
    C14 C15 H15C . . 109.5 ?
    H15A C15 H15C . . 109.5 ?
    C14 C15 H15B . . 109.5 ?
    H15A C15 H15B . . 109.5 ?
    H15C C15 H15B . . 109.5 ?
    C14 C16 H16C . . 109.5 ?
    C14 C16 H16A . . 109.5 ?
    H16C C16 H16A . . 109.5 ?
    C14 C16 H16B . . 109.5 ?
    H16C C16 H16B . . 109.5 ?
    H16A C16 H16B . . 109.5 ?
loop_
    _geom_hbond_atom_site_label_D
    _geom_hbond_atom_site_label_H
    _geom_hbond_atom_site_label_A
    _geom_hbond_site_symmetry_A
    _geom_hbond_distance_DH
    _geom_hbond_distance_HA
    _geom_hbond_distance_DA
    _geom_hbond_angle_DHA
    O3 H3 O2 2_667 0.87(3) 2.08(3) 2.892(2) 156.3
    C13 H13B O2 1_554 0.96 2.51 3.467(2) 177
_iucr_refine_instructions_details
;
TITL exp_153gos in Pbcn #60
CELL 1.54184 19.708637 20.309892 8.844308 90 90 90
ZERR 8 0.000495 0.000703 0.000374 0 0 0
LATT 1
SYMM 0.5-X,0.5-Y,0.5+Z
SYMM 0.5+X,0.5-Y,-Z
SYMM -X,+Y,0.5-Z
SFAC C H O
UNIT 136 152 32
L.S. 10
PLAN  20
REM reset to Pbcn #60
BOND $H
fmap 2.0
acta
OMIT 1 3 0
OMIT 2 2 0
OMIT 1 3 1
OMIT 4 2 0
OMIT 1 5 0
OMIT 3 1 0
REM <HKL>E:/xraydata/MUHABBAT/tetrameth/tetrameth.hkl</HKL>
WGHT    0.093200
EXTI    0.000962
FVAR      33.07734
O1    3    0.065999    0.081418    0.912836    11.00000    0.04204    0.06752 =
         0.06810    0.01751    0.01233    0.00032
O2    3    0.129984   -0.014196    0.866486    11.00000    0.05643    0.05838 =
         0.08451    0.00810    0.01217   -0.00607
O3    3    0.296941    0.050255    0.963606    11.00000    0.05135    0.08643 =
         0.08264    0.02963   -0.00470    0.00500
O4    3    0.356825    0.136689    0.795347    11.00000    0.04067    0.09387 =
         0.08469    0.02520   -0.00522   -0.00172
C1    1    0.081098    0.129717    0.809473    11.00000    0.04154    0.05520 =
         0.04934    0.00201    0.00897   -0.00645
C2    1    0.037311    0.170244    0.735762    11.00000    0.03753    0.05822 =
         0.05014   -0.00226    0.00268    0.00066
C3    1    0.067939    0.215913    0.632107    11.00000    0.04253    0.06172 =
         0.05191    0.00270    0.00048    0.00195
C4    1    0.137046    0.220635    0.614995    11.00000    0.04319    0.05900 =
         0.04873    0.00627    0.00347   -0.00120
AFIX  43
H4A   2    0.154515    0.251244    0.547164    11.00000   -1.20000
AFIX   0
C5    1    0.255352    0.180764    0.697578    11.00000    0.03945    0.06095 =
         0.04893    0.00221    0.00186   -0.00401
C6    1    0.287332    0.136391    0.791906    11.00000    0.03276    0.06734 =
         0.05534    0.00058   -0.00127   -0.00211
C7    1    0.253497    0.089784    0.884936    11.00000    0.04538    0.06125 =
         0.05300    0.00625   -0.00277    0.00296
C8    1    0.184120    0.088636    0.883534    11.00000    0.04123    0.05438 =
         0.04906    0.00520    0.00289    0.00012
C9    1    0.151719    0.134655    0.792268    11.00000    0.04024    0.05446 =
         0.04478   -0.00002    0.00415   -0.00162
C10   1    0.182404    0.180395    0.697329    11.00000    0.03929    0.05687 =
         0.04277   -0.00346    0.00367   -0.00327
C11   1    0.022238    0.257907    0.536715    11.00000    0.04627    0.09407 =
         0.08474    0.02536   -0.00032    0.00593
AFIX 137
H11B  2    0.049175    0.287322    0.476582    11.00000   -1.50000
H11C  2   -0.007330    0.282983    0.600937    11.00000   -1.50000
H11A  2   -0.004376    0.230289    0.471582    11.00000   -1.50000
AFIX   0
C12   1    0.128264    0.045080    0.946688    11.00000    0.04861    0.06967 =
         0.05435    0.00998    0.00600    0.00020
AFIX  13
H12   2    0.133731    0.037918    1.055586    11.00000   -1.20000
AFIX   0
C13   1    0.294186    0.226817    0.594541    11.00000    0.04003    0.08159 =
         0.06381    0.01764    0.00382   -0.00474
AFIX  13
H13   2    0.260170    0.252173    0.538488    11.00000   -1.20000
AFIX   0
C14   1    0.335022    0.188811    0.477278    11.00000    0.07418    0.12371 =
         0.07474    0.01983    0.02467    0.00117
AFIX 137
H14A  2    0.305195    0.160836    0.420383    11.00000   -1.50000
H14C  2    0.368603    0.162410    0.527344    11.00000   -1.50000
H14B  2    0.357012    0.219230    0.410186    11.00000   -1.50000
AFIX   0
C15   1    0.337646    0.276491    0.678057    11.00000    0.08646    0.09654 =
         0.09370    0.02362   -0.00491   -0.03313
AFIX 137
H15B  2    0.309619    0.301957    0.744850    11.00000   -1.50000
H15A  2    0.359222    0.305204    0.606485    11.00000   -1.50000
H15C  2    0.371627    0.253774    0.735736    11.00000   -1.50000
AFIX   0
C16   1    0.269459    0.007772    1.076587    11.00000    0.07666    0.11943 =
         0.10588    0.06163   -0.00970    0.00205
AFIX 137
H16C  2    0.305654   -0.015404    1.126022    11.00000   -1.50000
H16A  2    0.239250   -0.023306    1.030143    11.00000   -1.50000
H16B  2    0.244984    0.033446    1.149603    11.00000   -1.50000
AFIX   0
C17   1    0.080637   -0.061082    0.916513    11.00000    0.08357    0.08120 =
         0.11871    0.02200    0.01418   -0.02418
AFIX 137
H17B  2    0.086033   -0.101351    0.860962    11.00000   -1.50000
H17A  2    0.035915   -0.043838    0.899717    11.00000   -1.50000
H17C  2    0.086863   -0.069506    1.022415    11.00000   -1.50000
AFIX   0
H4    2    0.366703    0.117596    0.853657    11.00000    0.10283
HKLF 4
REM  exp_153gos in Pbcn #60
REM R1 =  0.0560 for   1826 Fo > 4sig(Fo)  and  0.1004 for all   3340 data
REM    200 parameters refined using      0 restraints
END
WGHT      0.0931      0.0000
REM Highest difference peak  0.241,  deepest hole -0.169,  1-sigma level  0.055
Q1    1   0.1139  0.1183  0.7510  11.00000  0.05    0.24
Q2    1  -0.0222  0.2573  0.5592  11.00000  0.05    0.22
Q3    1   0.0000  0.1870  0.7500  10.50000  0.05    0.21
Q4    1   0.0545  0.1379  0.6996  11.00000  0.05    0.20
Q5    1   0.4501  0.0861  0.8644  11.00000  0.05    0.20
Q6    1   0.0505  0.1669  0.7952  11.00000  0.05    0.20
Q7    1   0.4710  0.0678  0.8903  11.00000  0.05    0.20
Q8    1   0.0000  0.1418  0.7500  10.50000  0.05    0.19
Q9    1   0.2719  0.1408  0.7006  11.00000  0.05    0.17
Q10   1   0.5000  0.0638  0.7500  10.50000  0.05    0.17
Q11   1   0.0415  0.1679  0.6551  11.00000  0.05    0.17
Q12   1   0.2173  0.1589  0.6733  11.00000  0.05    0.16
Q13   1   0.4754  0.0642  0.5465  11.00000  0.05    0.16
Q14   1  -0.0170  0.0908  0.8365  11.00000  0.05    0.16
Q15   1   0.4761  0.0686  0.6572  11.00000  0.05    0.16
Q16   1   0.4554  0.0205  0.8929  11.00000  0.05    0.16
Q17   1   0.1588  0.1416  0.7179  11.00000  0.05    0.15
Q18   1   0.4665  0.0315  0.7841  11.00000  0.05    0.15
Q19   1   0.4921  0.1091  0.7046  11.00000  0.05    0.15
Q20   1   0.2225  0.1873  0.7035  11.00000  0.05    0.14
;
data_exp1290
_journal_date_recd_electronic     2013-06-18
_journal_date_accepted     2013-08-01
_journal_name_full     'Acta Crystallographica, Section E'
_journal_year     2013
_journal_volume     69
_journal_issue      9
_journal_page_first     o1392
_journal_page_last     o1392
_journal_paper_category     QO
_journal_paper_doi     10.1107/S1600536813021430
_journal_coeditor_code     RK2406
_publ_contact_author_name     'Uzbekov, Vyacheslav'
_publ_contact_author_address
;
Institute of Bioorganic Chemistry, Mirzo Ulugbek str. 83, Tashkent 100125,
Uzbekistan
;
_publ_contact_author_email     'via74@yandex.ru'
_publ_contact_author_fax     '+998712627063'
_publ_contact_author_phone     '+998935465416'
_publ_section_title
;
Lacinilene C 7-methyl ether
;
loop_
    _publ_author_name
    _publ_author_address
    'Uzbekov, Vyacheslav V.'
;
A.S. Sadykov Institute of Bioorganic Chemistry,
Academy of Sciences of Uzbekistan, Mirzo Ulugbek str. 83,
Tashkent 100125, Uzbekistan
;
    'Talipov, Samat A.'
;
A.S. Sadykov Institute of Bioorganic Chemistry,
Academy of Sciences of Uzbekistan, Mirzo Ulugbek str. 83,
Tashkent 100125, Uzbekistan
;
    'Ibragimov, Bakhtiyar T.'
;
A.S. Sadykov Institute of Bioorganic Chemistry,
Academy of Sciences of Uzbekistan, Mirzo Ulugbek str. 83,
Tashkent 100125, Uzbekistan
;
    'Stipanovic, Robert D.'
;
Southern Plains Agricultural Research Center, Agricultural Research Service,
USDA, College Station, TX 77845, USA
;
    'Bell, Alois A.'
;
Southern Plains Agricultural Research Center, Agricultural Research Service,
USDA, College Station, TX 77845, USA
;
