# Supplementary material for: Lacinilene C 7-methyl ether
Source: Acta Crystallogr Sect E Struct Rep Online. 2013 Aug 7;69(Pt 9):o1392. doi: 10.1107/S1600536813021430 (PMC3884496; doi:10.1107/S1600536813021430)
Supplement: Supplementary file 2 [file e-69-o1392-Isup2.hkl]

# 
# h,k,l, Fc-squared, Fo-squared, sigma(Fo-squared) and status flag 
# 
data_I
_shelx_title 'I' 
_shelx_refln_list_code          4 
_shelx_F_calc_maximum       67.05 
_exptl_crystal_F_000       294.00 
_reflns_d_resolution_high  0.7950 
 
loop_ 
 _symmetry_equiv_pos_as_xyz 
 'x, y, z' 
 '-x, -y, -z' 
 
_cell_length_a     8.2852 
_cell_length_b     8.9866 
_cell_length_c    10.6652 
_cell_angle_alpha  68.581 
_cell_angle_beta   78.949 
_cell_angle_gamma  88.865 
 
_shelx_F_squared_multiplier     1.000 
 
loop_ 
 _refln_index_h 
 _refln_index_k 
 _refln_index_l 
 _refln_F_squared_calc 
 _refln_F_squared_meas 
 _refln_F_squared_sigma 
 _refln_observed_status 
   1   0   0      909.17      908.56     16.58 o 
   2   0   0      405.40      380.46      7.03 o 
   3   0   0      145.41      137.80      1.31 o 
   4   0   0        1.38        1.34      0.92 o 
   5   0   0      113.71      122.23      4.20 o 
   6   0   0       91.04      110.60      5.73 o 
   7   0   0        9.32        8.67      1.05 o 
   8   0   0        0.61       -1.19      1.19 o 
   9   0   0        2.72        2.88      0.94 o 
  10   0   0        0.66        0.09      0.49 o 
 -10   1   0        0.84        0.03      0.47 o 
  -9   1   0        3.69        3.14      1.95 o 
  -8   1   0        0.35       -1.02      1.12 o 
  -7   1   0       14.48       14.02      1.06 o 
  -6   1   0        0.64        1.62      1.21 o 
  -5   1   0       86.00       87.48      1.72 o 
  -4   1   0       27.46       28.98      1.24 o 
  -3   1   0      232.24      238.68      3.13 o 
  -2   1   0     1004.53      869.04     17.06 o 
  -1   1   0     1215.72     1159.50      7.74 o 
   0   1   0      751.93      762.20      4.19 o 
   1   1   0     2667.17     2715.96     36.18 o 
   2   1   0     1079.30     1017.61     13.57 o 
   3   1   0        2.93        2.08      0.33 o 
   4   1   0        5.46        4.99      0.51 o 
   5   1   0        7.00        6.79      0.60 o 
   6   1   0       17.34       19.31      1.48 o 
   7   1   0        0.35        0.79      1.17 o 
   8   1   0       18.06       19.16      9.11 o 
   9   1   0        2.44        1.73      0.98 o 
  10   1   0        0.77        1.32      0.61 o 
 -10   2   0        0.14       -0.20      0.63 o 
  -9   2   0        5.77        5.45      0.68 o 
  -8   2   0       11.12       12.36      1.17 o 
  -7   2   0        7.95        9.47      1.20 o 
  -6   2   0       32.75       36.00      1.40 o 
  -4   2   0       24.57       30.32      1.59 o 
  -3   2   0        1.75        2.02      0.51 o 
  -2   2   0       69.33       57.23      0.95 o 
  -1   2   0       45.62       43.29      1.41 o 
   2   2   0       65.80       57.69      1.45 o 
   3   2   0        2.40        2.91      0.57 o 
   4   2   0       13.60       15.02      1.16 o 
   5   2   0        0.48        0.11      0.93 o 
   6   2   0       19.78       25.27      1.45 o 
   7   2   0        5.40        7.79      1.26 o 
   8   2   0        0.19        0.93      1.12 o 
   9   2   0        0.19        0.41      0.83 o 
  -9   3   0        0.21        0.63      0.89 o 
  -8   3   0        0.03        1.22      0.61 o 
  -7   3   0        5.91        4.25      0.76 o 
  -6   3   0       12.61       13.77      1.37 o 
  -5   3   0       15.34       17.91      1.24 o 
  -4   3   0       29.86       29.74      1.51 o 
  -3   3   0      267.41      274.11      2.15 o 
  -2   3   0        0.19        0.48      0.24 o 
  -1   3   0       18.78       19.51      0.66 o 
   0   3   0     4371.19     4409.73     35.00 o 
   1   3   0       12.48       11.40      0.53 o 
   2   3   0      380.50      389.46      2.96 o 
   3   3   0       48.36       61.14      2.19 o 
   4   3   0        0.12        0.54      0.74 o 
   5   3   0        0.32       -0.43      1.25 o 
   6   3   0        5.65        6.30      2.74 o 
   7   3   0        1.18        3.78      2.33 o 
   8   3   0        9.36        2.72      2.26 o 
   9   3   0        0.00       -0.11      0.75 o 
  -9   4   0        0.01        0.05      0.55 o 
  -8   4   0       10.20       11.13      0.85 o 
  -7   4   0        0.81        0.66      0.75 o 
  -6   4   0       43.36       49.95      1.63 o 
  -5   4   0       71.18       73.14      2.20 o 
  -4   4   0       12.04       10.29      1.06 o 
  -3   4   0        3.98        2.04      0.61 o 
  -2   4   0      117.53      139.68      2.88 o 
  -1   4   0      211.09      224.00      1.99 o 
   0   4   0     1048.49     1012.81     39.26 o 
   1   4   0     3170.86     3423.44      8.82 o 
   2   4   0        5.24        4.57      0.70 o 
   3   4   0        4.35        3.30      0.83 o 
   4   4   0        6.94        7.88      1.19 o 
   5   4   0        8.92        9.77      0.87 o 
   6   4   0        1.33        1.86      2.40 o 
   7   4   0        0.26        1.04      2.26 o 
   8   4   0        0.03        0.35      0.93 o 
   9   4   0        0.16        0.01      1.43 o 
  -9   5   0        2.40        1.58      0.70 o 
  -8   5   0        0.02       -0.34      1.09 o 
  -7   5   0        0.23       -0.02      0.80 o 
  -6   5   0        0.89        0.47      0.80 o 
  -5   5   0        1.28        1.51      0.85 o 
  -4   5   0       26.60       28.74      2.30 o 
  -3   5   0        0.11        2.15      0.71 o 
  -2   5   0       81.94       84.87      1.73 o 
  -1   5   0        2.04        4.22      0.73 o 
   0   5   0      525.83      520.67     17.85 o 
   1   5   0      198.23      197.01      7.80 o 
   2   5   0        2.78        2.73      0.55 o 
   3   5   0        0.12        0.03      2.25 o 
   4   5   0        0.87       -0.19      1.21 o 
   5   5   0        2.27        2.56      0.97 o 
   6   5   0        1.39        1.57      2.21 o 
   7   5   0        3.30        2.38      2.10 o 
   8   5   0        2.40        0.78      0.80 o 
  -8   6   0        1.32        0.64      0.67 o 
  -7   6   0        4.14        6.28      1.09 o 
  -6   6   0        0.08        0.28      1.67 o 
  -5   6   0       99.34       93.39      1.80 o 
  -4   6   0        3.99        4.61      0.74 o 
  -3   6   0       44.12       45.55      1.06 o 
  -2   6   0       15.49       11.26      0.74 o 
  -1   6   0       20.12       23.73      1.41 o 
   0   6   0      169.17      175.62      3.83 o 
   1   6   0      392.56      430.63      5.97 o 
   2   6   0      115.90      125.79      2.62 o 
   3   6   0        1.38        0.62      0.84 o 
   4   6   0        2.21        2.32      1.23 o 
   5   6   0        5.12        4.49      1.12 o 
   6   6   0        1.59        0.45      1.09 o 
   7   6   0        0.06        0.60      1.80 o 
   8   6   0        0.00       -0.66      1.24 o 
  -8   7   0        0.18       -0.10      0.68 o 
  -7   7   0        0.16       -0.21      0.95 o 
  -6   7   0        8.07        9.92      1.33 o 
  -5   7   0        0.05       -0.17      0.90 o 
  -4   7   0        6.22        7.40      0.85 o 
  -3   7   0       16.61       13.78      0.95 o 
  -2   7   0       39.87       42.28      2.73 o 
  -1   7   0       28.37       27.72      1.08 o 
   0   7   0       64.10       66.67      1.89 o 
   1   7   0       56.88       66.81      2.41 o 
   2   7   0        2.07        0.59      0.79 o 
   3   7   0        0.77        2.26      0.88 o 
   4   7   0        5.13        5.34      1.09 o 
   5   7   0        0.08       -0.18      0.97 o 
   6   7   0        1.50        0.67      0.89 o 
   7   7   0        0.00        0.72      1.41 o 
  -6   8   0        0.01       -0.73      0.97 o 
  -5   8   0       16.11       16.38      3.59 o 
  -4   8   0        2.30        2.53      0.90 o 
  -3   8   0        6.73        4.12      1.20 o 
  -2   8   0        6.24        7.74      1.22 o 
  -1   8   0        1.64        0.76      0.91 o 
   0   8   0        9.09        6.39      0.72 o 
   1   8   0       30.29       29.69      1.19 o 
   2   8   0       43.61       45.27      2.81 o 
   3   8   0        3.39        3.04      1.08 o 
   4   8   0        0.81        1.19      0.97 o 
   5   8   0        0.00        0.70      0.80 o 
  -5   9   0        6.77        5.40      4.82 o 
  -4   9   0        0.49        0.66      0.88 o 
  -3   9   0        0.12       -0.06      1.00 o 
  -2   9   0        2.34        1.93      0.71 o 
  -1   9   0        0.11       -0.63      0.63 o 
   0   9   0       20.50       20.86      0.90 o 
   1   9   0       22.08       28.93      0.96 o 
   2   9   0        1.87        1.12      0.72 o 
   3   9   0        0.84        1.27      0.84 o 
   4   9   0        0.60        0.78      0.71 o 
  -3  10   0        0.57        0.64      0.49 o 
  -2  10   0        0.78        1.18      0.70 o 
  -1  10   0        0.14       -0.57      0.57 o 
   0  10   0        0.68        0.81      0.52 o 
   1  10   0        8.38        8.28      0.60 o 
   2  10   0        4.65        4.44      0.66 o 
   0 -10   1        7.12        7.92      0.70 o 
   1 -10   1        0.57        0.27      0.50 o 
   2 -10   1        0.08        0.39      0.47 o 
  -4  -9   1        0.43        0.93      0.60 o 
  -3  -9   1        0.65        0.60      0.71 o 
  -2  -9   1        0.11        0.62      0.64 o 
  -1  -9   1       12.64       13.76      0.96 o 
   0  -9   1        9.97       11.57      0.64 o 
   1  -9   1        0.03       -0.32      0.68 o 
   2  -9   1        0.02       -0.65      0.65 o 
   3  -9   1        0.00        0.46      0.68 o 
   4  -9   1        1.21        0.90      0.57 o 
   5  -9   1        2.85        0.18      3.05 o 
  -5  -8   1        0.48        0.86      0.74 o 
  -4  -8   1        3.93        3.43      2.02 o 
  -3  -8   1       10.03       13.87      1.39 o 
  -2  -8   1        0.18        0.64      0.81 o 
  -1  -8   1        1.10        0.73      0.72 o 
   0  -8   1        6.42        6.61      0.69 o 
   1  -8   1       17.11       19.16      1.30 o 
   2  -8   1        0.23        0.15      0.82 o 
   3  -8   1        0.01       -0.16      1.13 o 
   4  -8   1        1.20        0.63      0.75 o 
   5  -8   1       15.33       16.45      1.94 o 
   6  -8   1        0.64        1.11      1.95 o 
  -6  -7   1        6.26        4.11      2.00 o 
  -5  -7   1        3.07        3.97      1.30 o 
  -4  -7   1        0.21       -0.41      2.49 o 
  -3  -7   1        0.49        0.63      0.89 o 
  -2  -7   1        0.46       -0.15      0.85 o 
  -1  -7   1       38.23       35.97      1.21 o 
   0  -7   1       85.31       82.09      1.73 o 
   1  -7   1        1.47       -0.63      0.98 o 
   2  -7   1        0.22       -1.10      1.10 o 
   3  -7   1        0.01       -0.62      0.93 o 
   4  -7   1        0.07        0.84      0.78 o 
   5  -7   1       13.46       14.19      2.49 o 
   6  -7   1       25.71       29.69      1.71 o 
   7  -7   1        1.34        1.42      0.90 o 
  -7  -6   1        0.23        1.98      1.52 o 
  -6  -6   1        0.13        0.65      0.96 o 
  -5  -6   1        5.41        5.83      1.36 o 
  -4  -6   1        2.78        3.55      1.11 o 
  -3  -6   1       31.63       32.06      1.65 o 
  -2  -6   1       13.02       11.66      0.79 o 
  -1  -6   1       20.54       21.02      0.80 o 
   0  -6   1        5.36        4.00      1.07 o 
   1  -6   1       37.69       41.60      3.15 o 
   2  -6   1       29.91       25.28      1.42 o 
   3  -6   1       33.21       31.16      1.14 o 
   4  -6   1       12.63       11.47      0.75 o 
   5  -6   1       12.87       12.05      0.84 o 
   6  -6   1        8.15        8.55      0.75 o 
   7  -6   1       12.69       12.41      0.85 o 
   8  -6   1        0.62        0.53      0.86 o 
  -8  -5   1        1.67       -0.37      1.42 o 
  -7  -5   1        1.59        0.69      0.91 o 
  -6  -5   1       13.96       13.77      3.00 o 
  -5  -5   1       34.71       43.96      1.75 o 
  -4  -5   1        2.94        3.12      0.73 o 
  -3  -5   1       29.86       35.05      1.04 o 
  -2  -5   1       39.04       39.56      1.30 o 
  -1  -5   1       58.76       56.24      2.07 o 
   0  -5   1      389.41      390.15      5.21 o 
   1  -5   1       89.39       92.44      2.26 o 
   2  -5   1        2.55        2.87      0.91 o 
   3  -5   1        0.01        0.30      1.30 o 
   4  -5   1       97.56       92.98      1.70 o 
   5  -5   1       66.02       61.47      1.80 o 
   6  -5   1        0.17       -0.56      0.78 o 
   7  -5   1        4.18        2.53      1.35 o 
   8  -5   1        2.94        4.58      1.04 o 
   9  -5   1        3.89        3.66      0.58 o 
  -8  -4   1        0.93        0.31      1.76 o 
  -7  -4   1        0.90        0.06      2.08 o 
  -6  -4   1       10.35        9.38      2.33 o 
  -5  -4   1       17.99       20.78      1.60 o 
  -4  -4   1       27.47       35.47      2.46 o 
  -3  -4   1      100.02      105.97      3.04 o 
  -2  -4   1       11.45       13.67      1.13 o 
  -1  -4   1      112.62      116.35      2.44 o 
   0  -4   1       24.07       31.55      1.05 o 
   1  -4   1      143.09      144.59      1.62 o 
   2  -4   1        2.20        3.22      0.43 o 
   3  -4   1      107.14      109.22      1.85 o 
   4  -4   1       29.72       29.20      1.10 o 
   5  -4   1       16.14       13.50      1.59 o 
   6  -4   1       62.33       62.11      3.23 o 
   7  -4   1        4.51        3.12      0.75 o 
   8  -4   1        7.47        8.03      0.67 o 
   9  -4   1        8.81       12.32      3.37 o 
  -9  -3   1        0.01        1.26      1.76 o 
  -8  -3   1        2.89        2.94      1.55 o 
  -7  -3   1        1.02        1.33      2.47 o 
  -6  -3   1        2.87        4.51      2.44 o 
  -5  -3   1       63.11       70.37      5.63 o 
  -4  -3   1       62.82       82.97      7.98 o 
  -3  -3   1      140.48      146.57      4.71 o 
  -2  -3   1        5.88        5.89      0.51 o 
  -1  -3   1      125.12      128.67      0.96 o 
   0  -3   1       48.85       44.58      0.87 o 
   1  -3   1     1277.81     1274.75      9.23 o 
   2  -3   1       25.30       21.04      0.85 o 
   3  -3   1       56.07       63.74      1.80 o 
   4  -3   1       46.24       46.92      1.87 o 
   5  -3   1       49.50       42.52      1.84 o 
   6  -3   1       40.64       38.63      1.45 o 
   7  -3   1       15.00       13.76      0.84 o 
   8  -3   1        0.04        0.72      0.96 o 
   9  -3   1        1.93        2.18      0.90 o 
  -9  -2   1        0.20       -0.51      1.07 o 
  -8  -2   1        8.31        4.04      3.63 o 
  -7  -2   1        1.54        1.97      1.28 o 
  -6  -2   1        7.06        6.88      1.50 o 
  -5  -2   1       69.10       71.58      2.62 o 
  -4  -2   1      233.74      231.68      4.15 o 
  -3  -2   1      283.78      291.71      4.09 o 
  -2  -2   1       95.59       78.76      2.09 o 
  -1  -2   1      210.32      208.86      2.87 o 
   0  -2   1      431.12      391.81      4.72 o 
   1  -2   1        8.30        9.17      0.33 o 
   2  -2   1      640.67      597.86      4.85 o 
   3  -2   1      251.82      239.13      3.30 o 
   4  -2   1      191.41      176.38      3.34 o 
   5  -2   1       80.17       84.73      3.55 o 
   6  -2   1        0.95        3.02      1.47 o 
   7  -2   1        1.61        2.91      0.79 o 
   8  -2   1        0.04        0.71      0.84 o 
   9  -2   1        8.15       11.49      1.14 o 
  10  -2   1        7.18        7.51      0.67 o 
  -9  -1   1        0.00       -0.39      0.63 o 
  -8  -1   1        7.26        6.31      3.24 o 
  -7  -1   1        6.42        7.30      1.17 o 
  -6  -1   1        2.24        1.53      1.33 o 
  -5  -1   1       55.46       67.79      1.65 o 
  -4  -1   1      703.30      794.04     12.11 o 
  -3  -1   1       94.21      102.09      1.53 o 
  -2  -1   1      348.43      328.93      3.06 o 
  -1  -1   1       19.44       17.69      0.41 o 
   0  -1   1     2442.46     2355.60     14.34 o 
   1  -1   1     1033.59      938.83     14.22 o 
   2  -1   1       98.21       94.65      1.13 o 
   3  -1   1      323.88      295.30      3.41 o 
   4  -1   1        0.15       -0.03      0.51 o 
   5  -1   1       29.02       26.28      1.02 o 
   6  -1   1       20.30       28.16      1.09 o 
   7  -1   1       13.70       12.35      0.96 o 
   8  -1   1        0.41        0.46      0.85 o 
   9  -1   1        8.68       10.95      1.24 o 
  10  -1   1        0.59        0.45      0.49 o 
 -10   0   1        0.82        1.46      0.57 o 
  -9   0   1        0.87        0.35      0.60 o 
  -8   0   1        1.30        1.10      1.19 o 
  -7   0   1        0.84       -0.07      1.19 o 
  -6   0   1        0.08        0.76      1.37 o 
  -5   0   1       50.18       54.11      3.61 o 
  -4   0   1       26.99       22.23      0.84 o 
  -3   0   1      120.53      129.58      1.61 o 
  -2   0   1      150.45      143.42      4.22 o 
  -1   0   1      750.28      738.68      2.28 o 
   0   0   1      316.00      315.97      1.03 o 
   1   0   1        3.07        2.54      0.21 o 
   2   0   1      430.49      343.39     15.80 o 
   3   0   1       55.94       61.06      1.50 o 
   4   0   1        1.09        1.87      0.33 o 
   5   0   1      144.98      139.54      5.66 o 
   6   0   1        8.85        7.42      1.14 o 
   7   0   1       35.57       34.49      1.46 o 
   8   0   1        3.29        3.77      0.95 o 
   9   0   1       11.15       15.53      1.34 o 
  10   0   1       11.14       12.09      2.16 o 
  -9   1   1        0.36        0.08      0.58 o 
  -8   1   1        9.34       10.97      1.28 o 
  -7   1   1       47.12       45.81      1.64 o 
  -6   1   1       17.67       19.80      1.04 o 
  -5   1   1       21.75       17.81      1.05 o 
  -4   1   1     1100.00     1315.64      5.78 o 
  -3   1   1     2202.84     2333.37      6.65 o 
  -2   1   1      121.25      114.85      3.43 o 
  -1   1   1      459.84      421.78      1.26 o 
   0   1   1     2492.40     2577.28     12.99 o 
   1   1   1      216.83      197.66      4.38 o 
   2   1   1     3053.67     2981.52    175.12 o 
   3   1   1      223.25      219.11      3.17 o 
   4   1   1       85.59       85.44      1.73 o 
   5   1   1       21.70       22.80      1.43 o 
   6   1   1        6.71        6.50      1.18 o 
   7   1   1        0.15        0.62      1.45 o 
   8   1   1        0.44       -0.36      1.08 o 
   9   1   1        2.02        1.68      1.47 o 
  10   1   1        4.19        3.76      0.79 o 
  -9   2   1        0.43        0.44      0.57 o 
  -8   2   1        0.64       -0.68      1.16 o 
  -7   2   1        3.00        2.26      0.90 o 
  -6   2   1       46.12       39.14      1.70 o 
  -5   2   1       19.81       21.96      1.48 o 
  -4   2   1      129.04      166.82      2.47 o 
  -3   2   1      374.91      407.69      3.15 o 
  -2   2   1        3.35        2.98      0.20 o 
  -1   2   1     1001.47      970.48      5.00 o 
   0   2   1      187.73      193.98      0.97 o 
   1   2   1      386.50      351.17      6.46 o 
   2   2   1       91.60       89.26      0.84 o 
   3   2   1       56.79       54.40      1.66 o 
   4   2   1       21.86       21.00      1.25 o 
   5   2   1       69.09       65.57      2.37 o 
   7   2   1        0.41        0.99      1.47 o 
   8   2   1       12.80       12.97      1.86 o 
   9   2   1        4.26        3.99      0.96 o 
  10   2   1        4.25        3.76      0.61 o 
  -9   3   1        1.42        0.72      0.54 o 
  -8   3   1        1.50        1.55      0.71 o 
  -7   3   1        3.65        3.54      0.79 o 
  -6   3   1        7.58        8.27      0.96 o 
  -5   3   1       28.62       33.16      1.69 o 
  -4   3   1      111.71      136.93      3.10 o 
  -3   3   1     1222.57     1322.63      5.53 o 
  -2   3   1      198.96      184.74      3.51 o 
  -1   3   1       67.61       63.22      3.65 o 
   0   3   1      282.82      322.57      4.13 o 
   1   3   1     1166.26     1232.33      3.67 o 
   2   3   1        9.34       10.84      0.54 o 
   3   3   1      106.08      114.39     12.79 o 
   4   3   1        9.80        8.87      0.97 o 
   5   3   1        1.30        1.34      1.04 o 
   7   3   1       22.33       22.69      2.38 o 
   8   3   1        0.67        0.74      2.18 o 
   9   3   1        2.19       -1.65      1.71 o 
  -9   4   1        2.09        3.14      0.60 o 
  -8   4   1        3.32        3.54      0.81 o 
  -7   4   1        6.31        4.67      0.98 o 
  -6   4   1        6.43        5.34      0.82 o 
  -5   4   1        0.60        1.05      1.02 o 
  -4   4   1      182.93      200.49      3.90 o 
  -3   4   1        1.11        1.35      0.45 o 
  -2   4   1        0.57        0.58      0.54 o 
  -1   4   1      113.21      111.45      2.42 o 
   0   4   1      492.03      508.38      6.59 o 
   1   4   1        8.96       10.93      0.56 o 
   2   4   1       24.42       25.41      0.86 o 
   3   4   1        8.94       10.13      0.95 o 
   4   4   1       60.69       61.34      2.34 o 
   5   4   1        0.74        1.62      1.37 o 
   6   4   1       10.63       11.15      1.41 o 
   7   4   1        1.83        1.91      2.35 o 
   8   4   1        4.26        2.51      2.10 o 
   9   4   1        2.66       -0.45      0.76 o 
  -9   5   1        9.45        7.08      0.83 o 
  -8   5   1        8.13        7.54      0.62 o 
  -7   5   1        1.05        1.45      1.22 o 
  -6   5   1       27.54       26.80      1.33 o 
  -5   5   1        1.80        2.09      0.75 o 
  -4   5   1       49.40       54.12      2.34 o 
  -3   5   1      365.61      394.45      3.69 o 
  -2   5   1       46.62       43.26      1.83 o 
  -1   5   1        9.40        9.77      0.88 o 
   0   5   1       31.08       27.80      2.58 o 
   1   5   1      701.01      728.62     14.20 o 
   2   5   1        5.93        5.93      0.49 o 
   3   5   1       18.79       21.14      1.37 o 
   4   5   1       19.03       24.54      1.65 o 
   5   5   1        2.79        4.06      1.03 o 
   6   5   1        0.61        1.42      1.29 o 
   7   5   1       15.24        9.85      2.22 o 
   8   5   1        0.86        0.40      1.76 o 
  -8   6   1        0.31        1.02      1.12 o 
  -7   6   1       13.86       20.10      1.64 o 
  -6   6   1        9.26       11.66      1.37 o 
  -5   6   1       15.20       14.93      1.01 o 
  -4   6   1        3.79        2.77      0.75 o 
  -3   6   1       70.35       68.11      2.39 o 
  -2   6   1        0.04       -0.22      1.25 o 
  -1   6   1       32.10       34.70      1.59 o 
   0   6   1        6.61        9.48      0.71 o 
   1   6   1        0.87        4.18      1.50 o 
   2   6   1        0.12        1.23      1.01 o 
   3   6   1        4.14        5.28      1.06 o 
   4   6   1        0.02        0.57      0.94 o 
   5   6   1        0.88        0.88      0.90 o 
   6   6   1       23.20       19.18      2.42 o 
   7   6   1        0.24        0.14      1.88 o 
   8   6   1        0.63       -0.26      1.46 o 
  -8   7   1        0.03        0.29      0.73 o 
  -7   7   1        0.39       -0.61      0.75 o 
  -6   7   1        0.30        1.13      1.18 o 
  -5   7   1        3.59        5.41      0.92 o 
  -4   7   1        6.00        6.83      0.82 o 
  -3   7   1      147.61      131.72      2.57 o 
  -2   7   1       42.73       40.11      1.48 o 
  -1   7   1        0.76        0.36      0.97 o 
   0   7   1        7.61        7.65      0.98 o 
   1   7   1       24.54       25.07      1.51 o 
   2   7   1       64.42       70.99      1.39 o 
   3   7   1        4.03        2.06      0.88 o 
   4   7   1        0.01        0.02      0.85 o 
   5   7   1        0.13       -0.41      0.82 o 
   6   7   1        0.73        2.28      1.17 o 
   7   7   1        3.31        0.82      1.63 o 
  -7   8   1        1.11       -0.61      0.77 o 
  -6   8   1        1.14        1.10      0.99 o 
  -5   8   1        8.11       10.54      1.21 o 
  -4   8   1        1.17        1.45      0.74 o 
  -3   8   1       25.15       25.40      1.25 o 
  -2   8   1        6.89        6.51      0.76 o 
  -1   8   1       11.47       11.60      2.55 o 
   0   8   1        9.00        7.24      0.90 o 
   1   8   1       14.03       16.98      1.70 o 
   2   8   1        0.36        0.51      0.69 o 
   3   8   1        1.19        1.25      0.87 o 
   4   8   1        0.29       -0.45      0.99 o 
   5   8   1        0.05        0.07      0.90 o 
  -5   9   1        2.33        1.48      0.79 o 
  -4   9   1        0.34        0.50      0.94 o 
  -3   9   1        5.94        7.88      3.75 o 
  -2   9   1       13.02       12.07      1.27 o 
  -1   9   1        0.03       -0.03      0.81 o 
   0   9   1        2.57        1.59      0.66 o 
   1   9   1        9.75       10.89      1.08 o 
   2   9   1       10.10        9.73      0.86 o 
   3   9   1        1.17        1.06      0.94 o 
   4   9   1        0.52        0.09      0.82 o 
   5   9   1        0.02       -0.20      0.71 o 
  -4  10   1        0.34        0.09      0.60 o 
  -3  10   1        7.20        6.88      1.02 o 
  -2  10   1        1.61        2.58      0.57 o 
  -1  10   1        0.33        0.07      0.52 o 
   0  10   1        3.30        3.79      0.62 o 
   1  10   1        2.19        1.42      0.59 o 
   2  10   1        0.62        0.82      0.73 o 
   3  10   1        0.02        0.19      0.64 o 
  -3  -9   2        0.39        0.77      0.56 o 
  -2  -9   2        2.33        3.80      0.71 o 
  -1  -9   2        2.22        1.54      0.61 o 
   0  -9   2        1.03        0.73      0.55 o 
   1  -9   2        3.91        3.42      0.64 o 
   2  -9   2        0.08        0.06      0.61 o 
   3  -9   2        0.12       -0.13      0.56 o 
   4  -9   2        2.79        3.17      2.83 o 
  -4  -8   2        3.14        3.30      0.97 o 
  -3  -8   2        1.47        1.32      0.86 o 
  -2  -8   2        2.67        1.79      0.76 o 
  -1  -8   2        0.00       -0.19      0.79 o 
   0  -8   2       11.00        9.43      0.71 o 
   1  -8   2        0.00        0.08      0.80 o 
   2  -8   2        2.04        1.85      0.78 o 
   3  -8   2        0.16       -0.70      0.74 o 
   4  -8   2        0.70       -0.31      0.68 o 
   5  -8   2       34.82       22.42      1.14 o 
   6  -8   2       23.56       59.64      3.57 o 
  -6  -7   2        0.84       -0.28      1.38 o 
  -5  -7   2        0.01       -0.14      0.77 o 
  -4  -7   2        0.02        0.45      0.89 o 
  -3  -7   2        1.90        2.54      0.84 o 
  -2  -7   2        0.01        0.21      0.83 o 
  -1  -7   2        5.58        3.43      0.78 o 
   0  -7   2        9.02       10.33      0.93 o 
   1  -7   2        6.10        6.59      0.85 o 
   2  -7   2        0.15       -0.73      0.73 o 
   3  -7   2        2.01        2.84      0.90 o 
   4  -7   2        1.75        1.02      0.69 o 
   5  -7   2       27.60       26.62      0.94 o 
   6  -7   2        7.37        9.89      1.09 o 
   7  -7   2        3.83        4.19      0.82 o 
  -7  -6   2        1.96        0.32      1.29 o 
  -6  -6   2        0.11       -0.84      0.84 o 
  -5  -6   2        4.66        5.40      1.32 o 
  -4  -6   2       14.17       14.76      1.21 o 
  -3  -6   2        1.31        1.55      0.95 o 
  -2  -6   2       35.20       33.48      1.19 o 
  -1  -6   2        4.07        4.05      0.65 o 
   0  -6   2       16.23       13.32      0.81 o 
   1  -6   2       10.11       10.13      0.90 o 
   2  -6   2        0.06       -0.60      0.99 o 
   3  -6   2        8.55        8.68      0.96 o 
   4  -6   2        0.30        1.62      0.95 o 
   5  -6   2       10.49       11.42      1.47 o 
   6  -6   2      170.15      191.79      3.82 o 
   7  -6   2        2.19        2.48      0.77 o 
   8  -6   2        2.49        2.89      0.81 o 
  -7  -5   2        0.48       -1.65      1.65 o 
  -6  -5   2        1.21        1.38      0.75 o 
  -5  -5   2        7.65        8.36      1.07 o 
  -4  -5   2        4.74        4.06      0.82 o 
  -3  -5   2       11.63       12.27      1.03 o 
  -2  -5   2        0.17        1.35      0.77 o 
  -1  -5   2       30.07       27.67      1.53 o 
   0  -5   2        1.04        0.44      1.06 o 
   2  -5   2        0.25        2.17      1.08 o 
   3  -5   2        0.15        1.32      0.94 o 
   4  -5   2       17.05       15.96      1.13 o 
   5  -5   2      161.21      152.83      4.03 o 
   6  -5   2       20.75       22.30      1.25 o 
   7  -5   2       34.74       37.82      1.16 o 
   8  -5   2        0.03        0.55      0.67 o 
   9  -5   2        0.51        0.08      0.78 o 
  -8  -4   2        3.73       -0.11      2.42 o 
  -7  -4   2        4.61        1.45      2.05 o 
  -6  -4   2        0.19        0.72      1.19 o 
  -5  -4   2        0.99        1.72      0.86 o 
  -4  -4   2       21.54       23.59      1.08 o 
  -3  -4   2      119.02      128.10      3.42 o 
  -2  -4   2       79.66       79.10      1.75 o 
  -1  -4   2        3.57        6.77      0.80 o 
   0  -4   2      116.26      115.32      2.56 o 
   1  -4   2        3.58        3.32      0.61 o 
   2  -4   2       65.00       67.45      1.30 o 
   3  -4   2       21.00       21.93      1.00 o 
   4  -4   2       16.50       19.28      0.94 o 
   5  -4   2        1.69        2.98      1.41 o 
   6  -4   2      396.62      397.66      6.15 o 
   7  -4   2       62.94       72.75      2.88 o 
   8  -4   2        3.38        4.82      0.64 o 
   9  -4   2        0.30        0.70      1.13 o 
  -8  -3   2        0.93       -0.01      0.89 o 
  -7  -3   2        4.12        4.52      1.92 o 
  -6  -3   2        5.31        7.63      0.92 o 
  -5  -3   2        0.83        1.15      0.92 o 
  -4  -3   2        5.92        5.55      0.86 o 
  -3  -3   2       18.48       18.47      0.89 o 
  -2  -3   2       59.50       55.89      1.35 o 
  -1  -3   2       95.50       98.97      2.48 o 
   0  -3   2       77.85       64.08      1.63 o 
   1  -3   2       63.96       52.79      0.78 o 
   2  -3   2       76.09       66.76      1.86 o 
   3  -3   2        9.69        6.93      0.43 o 
   4  -3   2        0.00       -0.61      0.61 o 
   5  -3   2        0.99        2.05      0.92 o 
   6  -3   2      356.00      392.05      5.85 o 
   7  -3   2       11.67       12.09      0.81 o 
   8  -3   2        1.21        1.68      0.71 o 
   9  -3   2        4.04        6.38      0.57 o 
  -9  -2   2        0.27       -0.12      0.72 o 
  -8  -2   2       25.69       29.48     14.02 o 
  -7  -2   2        6.06        4.90      2.95 o 
  -6  -2   2        0.05        1.56      2.63 o 
  -5  -2   2       11.35       14.21      1.30 o 
  -4  -2   2       33.93       41.65      1.95 o 
  -3  -2   2       67.27       71.89      2.24 o 
  -2  -2   2       25.35       26.45      0.88 o 
  -1  -2   2       39.97       41.31      1.08 o 
   0  -2   2      225.27      208.20      1.34 o 
   1  -2   2      118.45      112.04      0.96 o 
   2  -2   2       33.00       33.73      0.56 o 
   3  -2   2      181.93      181.37      2.94 o 
   4  -2   2        1.61        1.12      0.65 o 
   5  -2   2        0.37        0.90      1.05 o 
   6  -2   2      132.59      131.38      3.59 o 
   7  -2   2      520.94      513.54      5.05 o 
   8  -2   2        3.04        2.46      0.72 o 
   9  -2   2        0.02       -0.42      0.69 o 
  10  -2   2        1.13        1.31      0.91 o 
  -9  -1   2        1.05       -0.06      0.74 o 
  -8  -1   2        1.88        1.08      0.73 o 
  -7  -1   2       12.51       11.97      3.82 o 
  -6  -1   2       47.47       48.58      7.10 o 
  -5  -1   2        7.21       11.01      1.35 o 
  -4  -1   2        3.84        4.01      1.02 o 
  -3  -1   2      133.13      128.19      1.42 o 
  -2  -1   2      221.95      215.71      2.00 o 
  -1  -1   2       27.21       25.01      0.55 o 
   0  -1   2        0.21        0.26      0.26 o 
   1  -1   2       97.23       78.87      0.98 o 
   2  -1   2       36.26       31.49      0.55 o 
   3  -1   2      108.41      105.12      2.11 o 
   4  -1   2        0.36        0.32      0.56 o 
   5  -1   2        0.12       -0.24      0.84 o 
   6  -1   2      428.51      465.31     11.18 o 
   7  -1   2       10.88       11.51      0.96 o 
   8  -1   2       10.85       10.69      0.93 o 
   9  -1   2        6.46        8.22      0.80 o 
  10  -1   2        3.19        3.45      0.67 o 
  -9   0   2        0.50        0.34      0.76 o 
  -8   0   2       16.07       14.88      1.26 o 
  -7   0   2       34.77       35.30      2.09 o 
  -6   0   2        0.01        0.63      1.30 o 
  -5   0   2        2.12        2.95      0.65 o 
  -4   0   2      251.36      257.30      7.44 o 
  -3   0   2      103.22      124.83      3.49 o 
  -2   0   2      306.17      297.15      1.72 o 
  -1   0   2      679.71      606.73      2.71 o 
   0   0   2      250.25      233.81      1.23 o 
   1   0   2     2458.40     2432.29     16.63 o 
   2   0   2     1008.17      953.32     16.19 o 
   3   0   2        1.34        1.92      0.14 o 
   4   0   2       19.41       19.43      1.09 o 
   5   0   2       21.70       20.04      0.91 o 
   6   0   2       58.96       62.00      2.44 o 
   7   0   2      261.38      271.49      3.74 o 
   8   0   2       12.73       14.70      1.02 o 
   9   0   2        0.04        0.56      1.00 o 
  10   0   2        0.52        0.78      0.77 o 
  -9   1   2        0.17        0.69      0.59 o 
  -8   1   2        1.54        0.95      0.64 o 
  -7   1   2       21.82       19.22      1.51 o 
  -6   1   2        0.02       -1.28      1.28 o 
  -5   1   2       19.39       18.98      0.95 o 
  -4   1   2       17.58       23.15      1.94 o 
  -3   1   2       76.72       82.19      1.31 o 
  -2   1   2       16.87       13.35      0.38 o 
  -1   1   2      926.35      912.12      3.74 o 
   0   1   2      838.64      798.82      2.21 o 
   1   1   2      402.15      338.60     15.83 o 
   2   1   2        0.12       -0.02      0.33 o 
   3   1   2        3.94        2.54      0.18 o 
   4   1   2     1024.43     1079.30     46.17 o 
   5   1   2       41.17       39.41      1.23 o 
   6   1   2      224.62      245.40      4.77 o 
   7   1   2      218.05      233.95      4.97 o 
   8   1   2        2.96        5.71      1.15 o 
   9   1   2        0.13        0.03      3.63 o 
  10   1   2        1.92        1.10      0.76 o 
  -9   2   2        1.31        1.43      0.51 o 
  -8   2   2        3.78        2.85      0.66 o 
  -7   2   2       79.81       66.34      2.77 o 
  -6   2   2       51.74       61.67      1.44 o 
  -5   2   2       71.21       76.65      2.92 o 
  -4   2   2       12.10       15.64      1.13 o 
  -3   2   2      532.93      604.91      3.93 o 
  -2   2   2       84.11       90.64      2.52 o 
  -1   2   2      439.99      425.90      3.37 o 
   0   2   2      251.97      229.82      1.59 o 
   1   2   2     4495.10     4555.92     30.37 o 
   2   2   2       85.56       79.16      0.97 o 
   3   2   2       28.57       26.31      0.72 o 
   4   2   2        9.56        8.81      0.57 o 
   5   2   2        0.41        0.25      0.80 o 
   7   2   2      118.57      142.23      3.80 o 
   8   2   2       32.02       39.20      2.05 o 
   9   2   2        4.61        3.38      1.44 o 
  10   2   2        0.80        0.04      0.64 o 
  -9   3   2        1.37        0.94      0.52 o 
  -8   3   2        4.92        4.65      0.64 o 
  -7   3   2        1.75        2.07      0.78 o 
  -6   3   2       40.35       40.91      1.83 o 
  -5   3   2       80.65       77.59      4.88 o 
  -4   3   2      314.88      312.30      4.66 o 
  -3   3   2      175.32      172.60      3.10 o 
  -2   3   2        3.40        5.14      0.37 o 
  -1   3   2       50.59       43.67      1.35 o 
   0   3   2        1.72        2.20      0.17 o 
   1   3   2      748.18      706.62      7.66 o 
   2   3   2        9.59        6.29      0.34 o 
   3   3   2        6.25        5.94      0.78 o 
   4   3   2      114.69      104.85      2.72 o 
   5   3   2       22.48       22.73      1.53 o 
   8   3   2        2.20        0.61      2.24 o 
   9   3   2        2.03        0.54      1.83 o 
  -9   4   2        0.03       -0.61      0.88 o 
  -8   4   2        4.29        3.98      0.84 o 
  -7   4   2       63.85       59.33      1.80 o 
  -6   4   2        3.01        2.68      0.77 o 
  -5   4   2       11.04       12.38      0.87 o 
  -4   4   2        7.63        4.51      0.93 o 
  -3   4   2      387.61      420.69     18.73 o 
  -2   4   2        5.58        3.74      0.70 o 
  -1   4   2        2.89        1.52      0.58 o 
   0   4   2        9.13        9.65      0.55 o 
   1   4   2        6.83        7.18      0.49 o 
   2   4   2      515.10      541.45      7.21 o 
   3   4   2       63.88       69.68      1.99 o 
   4   4   2       87.90       79.46      2.53 o 
   6   4   2        0.59       -1.23      1.84 o 
   7   4   2       41.29       44.51      3.07 o 
   8   4   2       19.59       16.22      2.25 o 
   9   4   2        0.09        1.98      1.58 o 
  -9   5   2        1.41        1.71      0.75 o 
  -8   5   2        0.01       -0.86      1.03 o 
  -7   5   2        3.43        1.92      0.92 o 
  -6   5   2       16.73       16.21      1.15 o 
  -5   5   2        7.24        7.29      0.83 o 
  -4   5   2        2.41        1.96      1.54 o 
  -3   5   2       41.41       42.66      1.19 o 
  -2   5   2        2.68        1.76      0.77 o 
  -1   5   2       38.72       39.04      1.70 o 
   0   5   2        7.74        6.97      0.57 o 
   1   5   2      693.88      730.36      5.26 o 
   2   5   2       16.95       17.73      0.70 o 
   3   5   2       30.64       23.43      1.63 o 
   4   5   2        1.19       -0.01      1.39 o 
   5   5   2       24.24       24.75      1.55 o 
   6   5   2       66.82       80.76      5.79 o 
   7   5   2       47.41       45.19      2.84 o 
   8   5   2        7.05        2.25      1.85 o 
   9   5   2        0.26        0.44      1.36 o 
  -8   6   2        2.27        1.73      0.79 o 
  -7   6   2        0.02       -0.32      0.82 o 
  -6   6   2       54.44       53.67      1.60 o 
  -5   6   2        0.18       -0.75      0.96 o 
  -4   6   2       17.71       15.58      1.03 o 
  -3   6   2      112.25      114.13      2.59 o 
  -2   6   2      144.76      155.76      3.13 o 
  -1   6   2        1.72        2.06      0.98 o 
   0   6   2        0.00        0.38      0.64 o 
   1   6   2        0.60       -0.11      0.63 o 
   2   6   2       24.97       26.48      1.09 o 
   3   6   2        3.98        3.94      1.93 o 
   4   6   2       17.32       22.97      1.40 o 
   5   6   2        3.77        4.44      0.97 o 
   6   6   2        0.91       -0.44      1.13 o 
   7   6   2        3.11        1.17      2.04 o 
   8   6   2        3.12        0.93      1.59 o 
  -8   7   2        6.98        4.78      0.71 o 
  -7   7   2        0.97        0.23      0.75 o 
  -6   7   2        0.00       -0.05      0.73 o 
  -5   7   2       12.91       15.71      1.01 o 
  -4   7   2        2.63        3.15      0.82 o 
  -3   7   2        6.86        8.78      0.85 o 
  -2   7   2       19.45       17.05      1.07 o 
  -1   7   2       31.70       31.10      1.23 o 
   0   7   2        4.72        4.01      1.06 o 
   1   7   2       25.94       24.95      0.96 o 
   2   7   2       98.02      120.60      4.73 o 
   3   7   2        5.40        4.92      1.32 o 
   4   7   2        4.10        3.23      0.87 o 
   5   7   2        3.58        4.28      0.88 o 
   6   7   2        5.03        2.22      2.37 o 
   7   7   2       20.05        3.26      1.77 o 
  -7   8   2        2.59        2.25      0.78 o 
  -6   8   2        0.33        1.07      1.86 o 
  -5   8   2        5.08        5.25      0.79 o 
  -4   8   2        3.30        3.72      0.93 o 
  -3   8   2        8.54        7.27      1.07 o 
  -2   8   2       19.68       17.44      1.13 o 
  -1   8   2        6.23        5.27      1.32 o 
   0   8   2        3.36        3.57      0.98 o 
   1   8   2        0.09        1.15      1.56 o 
   2   8   2        0.04        1.70      1.03 o 
   3   8   2        6.78        7.76      2.28 o 
   4   8   2        0.01        0.76      0.83 o 
   5   8   2        0.66        0.45      1.11 o 
  -5   9   2        1.29        1.60      1.39 o 
  -4   9   2        2.59        2.68      3.73 o 
  -3   9   2        3.80        2.53      0.75 o 
  -2   9   2        0.02       -0.05      1.43 o 
  -1   9   2        0.18       -0.81      0.81 o 
   0   9   2        0.00        0.45      0.84 o 
   1   9   2        0.52        0.12      0.70 o 
   2   9   2       14.22       17.23      1.08 o 
   3   9   2        4.30        2.58      0.76 o 
   4   9   2        0.63        1.17      0.94 o 
   5   9   2        0.01        0.23      0.82 o 
  -4  10   2        0.72        0.44      1.89 o 
  -3  10   2        2.15        2.25      0.78 o 
  -2  10   2        8.33        9.71      1.88 o 
  -1  10   2        0.15       -0.02      0.54 o 
   0  10   2        0.05       -0.03      0.54 o 
   1  10   2        2.16        2.69      0.57 o 
   2  10   2        1.32        1.57      0.82 o 
   3  10   2        0.00       -0.33      0.73 o 
   0  -9   3        1.15        1.52      0.76 o 
   1  -9   3        4.24        3.97      0.53 o 
   2  -9   3        0.40        0.52      0.51 o 
   3  -9   3        1.40        0.70      0.69 o 
  -3  -8   3        0.00       -0.73      0.73 o 
  -2  -8   3        2.74        4.22      0.67 o 
  -1  -8   3        0.45       -0.38      0.68 o 
   0  -8   3        1.18        1.49      0.98 o 
   1  -8   3        1.54        1.90      0.73 o 
   2  -8   3        2.97        2.03      0.71 o 
   3  -8   3        0.02        0.45      0.66 o 
   4  -8   3        1.44        1.57      1.21 o 
   5  -8   3        0.29        1.62      0.88 o 
  -5  -7   3        0.57        1.67      0.62 o 
  -4  -7   3        2.38        3.23      0.78 o 
  -3  -7   3        0.33        1.33      0.71 o 
  -2  -7   3        0.09       -0.47      0.75 o 
  -1  -7   3        0.01        0.99      0.81 o 
   0  -7   3        1.69        1.29      0.71 o 
   1  -7   3       13.18       14.12      1.27 o 
   2  -7   3       11.18       11.18      1.72 o 
   3  -7   3        5.50        4.44      0.70 o 
   4  -7   3        8.48        7.55      0.69 o 
   5  -7   3        2.49        3.39      0.63 o 
   6  -7   3       21.36       25.89      1.36 o 
   7  -7   3       15.66        9.07      0.76 o 
  -6  -6   3        0.25       -0.17      1.46 o 
  -5  -6   3        0.00        0.15      0.84 o 
  -4  -6   3        1.71        1.96      0.91 o 
  -3  -6   3        0.41       -0.05      0.65 o 
  -2  -6   3       14.38       15.40      0.83 o 
  -1  -6   3        5.04        4.67      0.65 o 
   0  -6   3       12.89       12.90      1.07 o 
   1  -6   3       27.97       31.94      1.34 o 
   2  -6   3       13.85       13.41      0.85 o 
   3  -6   3        5.50        5.20      0.75 o 
   4  -6   3        5.95        6.01      0.74 o 
   5  -6   3       26.14       27.33      1.02 o 
   6  -6   3        3.32        3.28      0.78 o 
   7  -6   3        0.12        0.26      0.70 o 
   8  -6   3        4.52        2.58      0.73 o 
  -7  -5   3        0.55        0.53      1.43 o 
  -6  -5   3        2.20        1.21      0.87 o 
  -5  -5   3        9.95       10.35      0.84 o 
  -4  -5   3        0.50        0.15      0.69 o 
  -3  -5   3       20.57       26.47      0.96 o 
  -2  -5   3       13.20       17.81      1.21 o 
  -1  -5   3        3.13        4.72      0.92 o 
   0  -5   3        2.68        2.29      0.71 o 
   1  -5   3        0.73        1.44      0.94 o 
   2  -5   3       38.58       46.01      2.85 o 
   3  -5   3       28.01       27.28      1.27 o 
   4  -5   3       12.00       10.23      0.86 o 
   5  -5   3        9.96       10.97      1.29 o 
   6  -5   3      106.75      104.53      4.18 o 
   7  -5   3        8.43        8.54      0.65 o 
   8  -5   3        8.39       10.70      2.87 o 
  -7  -4   3        7.00        4.96      2.23 o 
  -6  -4   3        0.94        1.71      0.72 o 
  -5  -4   3        2.91        3.87      0.80 o 
  -4  -4   3       14.64       15.52      1.04 o 
  -3  -4   3        5.82        5.53      0.65 o 
  -2  -4   3       43.40       41.32      1.82 o 
  -1  -4   3       80.05       78.75      2.24 o 
   0  -4   3       31.45       31.18      1.40 o 
   1  -4   3       27.27       23.88      1.36 o 
   2  -4   3       91.88       85.20      2.51 o 
   3  -4   3       40.36       43.03      1.27 o 
   4  -4   3       40.63       43.98      3.06 o 
   5  -4   3       23.80       22.80      1.25 o 
   6  -4   3       52.25       51.93      2.50 o 
   7  -4   3        0.76        1.41      0.73 o 
   8  -4   3        0.84        0.48      0.74 o 
   9  -4   3        2.98        3.41      1.00 o 
  -8  -3   3        5.30        4.73      4.05 o 
  -7  -3   3        1.07       -2.02      2.02 o 
  -6  -3   3        0.09       -0.18      0.85 o 
  -5  -3   3       16.81       14.77      1.33 o 
  -4  -3   3        8.03        8.83      0.82 o 
  -3  -3   3       23.27       23.21      1.57 o 
  -2  -3   3       92.90       96.90      2.60 o 
  -1  -3   3       56.63       53.58      4.04 o 
   0  -3   3        1.75        1.94      0.33 o 
   1  -3   3        1.96        1.30      0.25 o 
   2  -3   3      203.44      202.72      3.01 o 
   3  -3   3      206.80      203.99      2.55 o 
   4  -3   3       23.18       25.90      1.04 o 
   5  -3   3       10.90        9.43      1.42 o 
   6  -3   3      146.38      138.00      3.71 o 
   7  -3   3      139.94      161.55      2.76 o 
   8  -3   3        2.55        2.79      0.68 o 
   9  -3   3        0.05        0.73      0.56 o 
  -8  -2   3        1.09        1.63      0.85 o 
  -7  -2   3       18.87       19.27      8.93 o 
  -6  -2   3        0.27       -0.10      2.20 o 
  -5  -2   3        8.70        7.81      0.76 o 
  -4  -2   3        2.36        3.83      0.84 o 
  -3  -2   3       59.24       61.37      1.20 o 
  -2  -2   3        8.82        9.24      0.67 o 
  -1  -2   3      178.29      175.92      2.14 o 
   0  -2   3       31.97       33.86      1.78 o 
   1  -2   3       13.25       10.29      0.27 o 
   2  -2   3       62.05       66.36      1.15 o 
   3  -2   3        1.04        0.78      0.52 o 
   4  -2   3        0.68       -0.10      0.75 o 
   5  -2   3        7.22        6.53      1.12 o 
   6  -2   3      354.02      376.55      6.10 o 
   7  -2   3        1.55        0.43      1.34 o 
   8  -2   3        3.19        4.12      0.71 o 
   9  -2   3        1.24        0.87      0.68 o 
  10  -2   3        0.72        0.06      0.65 o 
  -9  -1   3        0.36        0.28      0.44 o 
  -8  -1   3        5.64        6.50      0.90 o 
  -7  -1   3       12.03       12.48      0.93 o 
  -6  -1   3        1.30        0.68      0.86 o 
  -5  -1   3        0.45       -0.17      1.80 o 
  -4  -1   3       28.76       30.85      1.67 o 
  -3  -1   3        1.13        2.07      0.64 o 
  -2  -1   3       13.33       14.01      0.65 o 
  -1  -1   3     1009.35      985.88      4.49 o 
   0  -1   3      883.07      818.96     13.48 o 
   1  -1   3      144.39      119.94      0.84 o 
   2  -1   3       56.23       58.30      1.03 o 
   3  -1   3      566.91      618.18     16.39 o 
   4  -1   3      481.81      451.15      5.21 o 
   5  -1   3        5.85        4.25      0.96 o 
   6  -1   3        0.49       -1.51      1.51 o 
   7  -1   3      284.84      283.53      5.64 o 
   8  -1   3        1.29        2.39      0.86 o 
   9  -1   3        7.18        7.62      1.29 o 
  10  -1   3        1.19        1.30      0.68 o 
  -9   0   3        1.56        0.41      0.47 o 
  -8   0   3        5.79        6.59      0.97 o 
  -7   0   3       20.26       19.69      1.16 o 
  -6   0   3       15.45       12.27      1.33 o 
  -5   0   3        6.94        4.30      0.93 o 
  -4   0   3      158.51      155.88      4.67 o 
  -3   0   3      329.88      345.57      9.46 o 
  -2   0   3       67.47       60.07      1.16 o 
  -1   0   3      210.84      196.26      1.61 o 
   0   0   3       88.86       84.93      1.13 o 
   1   0   3      454.67      457.14      7.74 o 
   2   0   3       21.29       18.41      0.39 o 
   3   0   3       49.98       59.74      0.92 o 
   4   0   3       35.65       31.15      1.41 o 
   5   0   3        7.66        9.33      0.95 o 
   6   0   3      298.22      313.35      4.61 o 
   7   0   3      116.25      120.01      3.68 o 
   8   0   3        0.02        0.83      0.93 o 
   9   0   3        0.03        0.56      0.76 o 
  10   0   3        0.73        0.55      0.74 o 
  -9   1   3        1.70        0.74      0.51 o 
  -8   1   3        0.20       -0.15      0.64 o 
  -7   1   3       28.12       25.31      1.24 o 
  -6   1   3        0.13       -0.36      1.05 o 
  -5   1   3        0.20       -0.32      1.08 o 
  -4   1   3        1.19        0.65      0.47 o 
  -3   1   3      298.10      311.04      6.76 o 
  -2   1   3      171.17      167.21      4.17 o 
  -1   1   3      621.77      650.89      3.37 o 
   0   1   3      104.99       98.70      0.89 o 
   1   1   3       16.74       21.08      0.71 o 
   2   1   3       29.41       25.36      0.61 o 
   3   1   3      915.90      932.29     12.63 o 
   4   1   3       97.46      123.40      2.47 o 
   5   1   3       31.48       33.65      1.60 o 
   6   1   3        0.72        1.41      0.87 o 
   7   1   3      116.38      121.59      3.71 o 
   8   1   3       32.08       30.80      1.97 o 
   9   1   3        1.60        2.69      1.03 o 
  10   1   3        0.02       -0.14      0.76 o 
  -9   2   3        0.10        0.25      0.62 o 
  -8   2   3       11.87       13.14      0.94 o 
  -7   2   3        0.20       -0.13      0.72 o 
  -6   2   3       29.74       25.35      1.17 o 
  -5   2   3        4.68        8.65      2.54 o 
  -4   2   3        1.29        1.85      0.61 o 
  -3   2   3      149.59      177.32      2.38 o 
  -2   2   3      108.40      128.07      2.23 o 
  -1   2   3      709.75      722.68      6.95 o 
   0   2   3      410.52      403.19      2.08 o 
   1   2   3      814.75      787.68     13.45 o 
   2   2   3      307.81      308.87      2.16 o 
   3   2   3      651.25      660.10      4.65 o 
   4   2   3       24.58       24.81      1.10 o 
   5   2   3        3.03        3.15      0.62 o 
   6   2   3        1.37        3.33      1.48 o 
   7   2   3      239.29      271.11      5.37 o 
   8   2   3       12.60       17.70      1.54 o 
   9   2   3        2.16        2.00      2.00 o 
  10   2   3        0.47        0.60      1.62 o 
  -9   3   3        0.05        0.26      0.48 o 
  -8   3   3        2.65        2.34      0.74 o 
  -7   3   3       56.27       50.77      1.66 o 
  -6   3   3        0.55        1.22      0.78 o 
  -5   3   3        0.13        0.97      0.97 o 
  -4   3   3      102.03      103.22      3.97 o 
  -3   3   3      214.66      234.75      2.68 o 
  -2   3   3      374.38      381.11     17.30 o 
  -1   3   3      184.07      176.85      2.66 o 
   0   3   3      203.22      190.45      9.09 o 
   1   3   3      236.22      212.93      4.84 o 
   2   3   3        2.50        3.29      0.30 o 
   3   3   3      478.67      478.70      2.90 o 
   4   3   3      117.65      126.42      3.07 o 
   5   3   3        0.70        0.95      0.93 o 
   7   3   3       31.06       35.63      1.89 o 
   8   3   3       45.19       55.43      2.29 o 
   9   3   3        0.00       -1.49      1.92 o 
  -9   4   3        0.12       -0.85      0.85 o 
  -8   4   3        4.02        2.85      0.58 o 
  -7   4   3        0.79        1.44      0.66 o 
  -6   4   3       11.15        7.84      0.79 o 
  -5   4   3        3.04        2.52      0.88 o 
  -4   4   3       53.92       66.48      3.78 o 
  -3   4   3      284.91      312.53      4.56 o 
  -2   4   3      124.85      123.04      5.24 o 
  -1   4   3       98.82       84.68      2.17 o 
   0   4   3       39.71       39.59      1.33 o 
   1   4   3      128.00      118.99      2.63 o 
   2   4   3       25.46       22.72      0.65 o 
   3   4   3      311.43      319.75      3.14 o 
   4   4   3       30.67       35.22      1.71 o 
   5   4   3        5.60        6.53      1.20 o 
   8   4   3       16.51       14.75      2.20 o 
   9   4   3        2.86        3.73      1.63 o 
  -8   5   3        0.27        1.17      0.63 o 
  -7   5   3        9.23        7.61      0.63 o 
  -6   5   3       26.63       26.74      1.05 o 
  -5   5   3        0.03       -0.52      1.01 o 
  -4   5   3        0.93        2.79      1.10 o 
  -3   5   3       58.67       57.00      2.17 o 
  -2   5   3      158.41      182.73      3.79 o 
  -1   5   3       16.97       19.73      1.28 o 
   0   5   3       13.98       12.77      0.70 o 
   1   5   3       63.61       68.71      4.36 o 
   2   5   3        1.32        2.29      0.71 o 
   3   5   3       17.50       15.89      0.89 o 
   4   5   3      216.65      246.07     15.74 o 
   5   5   3        0.15        1.99      1.65 o 
   6   5   3        0.01       -0.73      1.37 o 
   7   5   3        4.61        2.82      2.26 o 
   8   5   3        3.14        2.14      1.89 o 
   9   5   3        2.58       -1.41      1.41 o 
  -8   6   3        6.53        3.52      0.65 o 
  -7   6   3       10.98       10.41      0.87 o 
  -6   6   3        9.64       10.04      0.72 o 
  -5   6   3       17.73       19.51      0.81 o 
  -4   6   3        0.85        1.32      0.87 o 
  -3   6   3       15.79       17.89      1.03 o 
  -2   6   3      146.19      159.81      3.70 o 
  -1   6   3       53.89       50.36      2.04 o 
   0   6   3        7.66        5.47      0.94 o 
   1   6   3        0.08        1.21      0.87 o 
   2   6   3        8.68        7.41      0.82 o 
   3   6   3      130.70      134.73      3.51 o 
   4   6   3       25.33       25.68      1.16 o 
   5   6   3       17.49       16.46      1.30 o 
   6   6   3       10.59       12.13      1.23 o 
   7   6   3       16.91        7.33      2.12 o 
   8   6   3       21.52        3.75      1.67 o 
  -7   7   3        0.83        0.04      0.74 o 
  -6   7   3       12.40       13.47      1.61 o 
  -5   7   3        2.92        2.97      0.78 o 
  -4   7   3        7.50        7.83      0.95 o 
  -3   7   3        7.34        5.97      0.81 o 
  -2   7   3        9.34        8.46      1.66 o 
  -1   7   3        0.61       -0.35      0.99 o 
   0   7   3       55.05       54.17      1.60 o 
   1   7   3       62.66       62.49      1.38 o 
   2   7   3       24.39       25.24      1.02 o 
   3   7   3        0.27        0.05      1.05 o 
   4   7   3        7.02        7.54      1.01 o 
   5   7   3        0.06       -0.62      0.98 o 
   6   7   3        0.00       -0.13      2.14 o 
   7   7   3        0.87        0.73      1.89 o 
  -7   8   3        3.86        3.47      0.80 o 
  -6   8   3        5.35        5.13      0.69 o 
  -5   8   3        8.97       10.27      0.79 o 
  -4   8   3        8.43        9.30      0.90 o 
  -3   8   3        0.82        0.18      0.76 o 
  -2   8   3       54.65       54.15      1.69 o 
  -1   8   3        0.08        0.18      1.19 o 
   0   8   3        4.79        3.84      1.19 o 
   1   8   3        0.53        0.93      0.88 o 
   2   8   3        0.22        1.09      1.02 o 
   3   8   3       14.06       14.40      1.07 o 
   4   8   3       22.21       26.90      1.32 o 
   5   8   3        0.26        0.76      0.81 o 
  -5   9   3        7.24        4.54      2.03 o 
  -4   9   3        1.31        1.07      0.63 o 
  -3   9   3        2.53        2.34      0.79 o 
  -2   9   3        0.36        0.47      0.86 o 
  -1   9   3        0.46        0.70      0.84 o 
   0   9   3        8.20        6.19      3.24 o 
   1   9   3        0.10       -0.72      0.72 o 
   2   9   3        4.75        4.86      0.78 o 
   3   9   3        2.90        3.21      0.79 o 
   4   9   3        0.94        2.97      0.73 o 
   5   9   3        2.15        2.44      0.91 o 
  -4  10   3        3.64        2.02      3.42 o 
  -3  10   3        0.20        0.43      0.83 o 
  -2  10   3        3.05        1.55      1.03 o 
  -1  10   3        0.11       -0.43      0.66 o 
   0  10   3        0.33        0.63      0.57 o 
   1  10   3        2.91        2.54      0.76 o 
   2  10   3        1.80        1.68      0.73 o 
   3  10   3        1.57        0.41      0.80 o 
   4  10   3        4.64        5.46      0.70 o 
  -1  11   3        0.00        0.89      0.70 o 
   0  11   3        1.45        1.27      0.49 o 
   1  11   3        0.04        0.28      0.62 o 
  -2  -8   4        3.61        4.20      0.69 o 
  -1  -8   4        2.45        2.69      0.60 o 
   0  -8   4        0.00        0.55      0.65 o 
   1  -8   4        5.10        4.46      0.63 o 
   2  -8   4        2.20        2.63      0.70 o 
   3  -8   4        7.65        7.04      0.80 o 
   4  -8   4        0.05       -0.62      0.78 o 
  -4  -7   4        0.01       -0.59      0.59 o 
  -3  -7   4        0.00        0.16      0.73 o 
  -2  -7   4        0.13        0.19      0.65 o 
  -1  -7   4        0.08        0.10      0.70 o 
   0  -7   4        0.38       -0.32      0.67 o 
   1  -7   4        0.85        0.68      0.80 o 
   2  -7   4        1.71        2.18      0.78 o 
   3  -7   4        2.33        3.57      0.67 o 
   4  -7   4       19.06       20.53      0.79 o 
   5  -7   4        0.05        0.84      1.03 o 
   6  -7   4        6.08        4.36      0.92 o 
  -5  -6   4        0.01        0.81      1.54 o 
  -4  -6   4        0.03       -0.03      0.79 o 
  -3  -6   4        1.51        1.64      0.91 o 
  -2  -6   4       10.02       12.59      0.73 o 
  -1  -6   4       11.26       10.96      0.69 o 
   0  -6   4        0.68        1.40      0.73 o 
   1  -6   4       14.99       15.18      1.09 o 
   2  -6   4        6.39        5.46      0.76 o 
   3  -6   4       10.58       11.74      0.78 o 
   4  -6   4       23.66       24.55      1.21 o 
   5  -6   4       10.12       12.58      0.82 o 
   6  -6   4        0.00       -0.30      0.70 o 
   7  -6   4        0.65        0.59      0.85 o 
  -6  -5   4        7.42        1.27      1.55 o 
  -5  -5   4        4.13        4.26      1.17 o 
  -4  -5   4        0.30        0.90      0.68 o 
  -3  -5   4        6.81        7.77      0.66 o 
  -2  -5   4        1.57        2.35      0.66 o 
  -1  -5   4        4.15        4.36      0.64 o 
   0  -5   4        0.72        1.17      0.66 o 
   1  -5   4       12.21       12.45      0.91 o 
   2  -5   4        8.30        7.82      1.02 o 
   3  -5   4        2.88        1.95      0.73 o 
   4  -5   4       17.28       17.01      1.08 o 
   5  -5   4       10.64       10.42      0.82 o 
   6  -5   4        2.94        3.04      1.86 o 
   7  -5   4       12.99       13.67      0.73 o 
   8  -5   4        0.03        0.10      0.59 o 
  -7  -4   4        0.00       -0.66      0.66 o 
  -6  -4   4        0.07       -0.17      0.80 o 
  -5  -4   4        0.43        0.04      0.61 o 
  -4  -4   4        1.65        1.70      0.66 o 
  -3  -4   4        0.22        0.65      0.58 o 
  -2  -4   4        9.94        9.98      0.76 o 
  -1  -4   4      179.12      181.27      5.46 o 
   0  -4   4        3.90        3.14      0.86 o 
   1  -4   4        0.76        0.36      1.16 o 
   2  -4   4      130.70      127.28      3.15 o 
   3  -4   4       31.66       36.24      6.00 o 
   4  -4   4       17.01       20.49      1.75 o 
   5  -4   4        0.26        0.38      1.09 o 
   6  -4   4        0.91       -0.52      1.23 o 
   7  -4   4        0.10        0.45      0.84 o 
   8  -4   4       10.20       10.32      0.65 o 
   9  -4   4        2.62        3.31      0.52 o 
  -7  -3   4        0.15        0.07      0.75 o 
  -6  -3   4        2.87        2.95      0.74 o 
  -5  -3   4       34.14       36.93      1.50 o 
  -4  -3   4        4.65        5.26      0.76 o 
  -3  -3   4       31.17       27.90      1.02 o 
  -2  -3   4        4.59        4.50      1.11 o 
  -1  -3   4        0.00        1.89      0.90 o 
   0  -3   4        3.53        2.55      0.53 o 
   1  -3   4       67.38       57.02      1.36 o 
   2  -3   4      250.88      231.74     10.74 o 
   3  -3   4        1.24        0.82      0.91 o 
   4  -3   4       25.72       20.39      1.43 o 
   5  -3   4       10.76       10.34      1.38 o 
   6  -3   4        2.77        2.47      1.14 o 
   7  -3   4        0.06       -0.10      0.97 o 
   8  -3   4        9.12       11.42      0.76 o 
   9  -3   4        0.06        0.54      0.61 o 
  -8  -2   4        2.36        1.05      2.29 o 
  -7  -2   4        0.73        0.32      0.68 o 
  -6  -2   4        1.81        1.98      0.84 o 
  -5  -2   4        7.68        8.98      0.73 o 
  -4  -2   4        0.77        0.42      0.85 o 
  -3  -2   4        0.04        0.36      0.78 o 
  -2  -2   4        3.35        3.52      0.56 o 
  -1  -2   4      338.04      314.77      3.18 o 
   0  -2   4        0.61        0.15      0.37 o 
   1  -2   4       40.61       40.66      0.87 o 
   2  -2   4       10.05        9.94      0.49 o 
   3  -2   4      504.17      494.05      9.97 o 
   4  -2   4       61.08       65.08      2.25 o 
   5  -2   4        2.52        4.22      1.61 o 
   6  -2   4        1.85       -0.24      1.05 o 
   7  -2   4        2.51        1.20      1.25 o 
   8  -2   4        0.04       -0.95      0.99 o 
   9  -2   4       13.88       15.42      0.89 o 
  -8  -1   4        9.36        9.89      0.80 o 
  -7  -1   4        0.33        0.96      1.01 o 
  -6  -1   4        0.01       -0.07      1.11 o 
  -5  -1   4       65.16       61.67      1.49 o 
  -4  -1   4        0.34       -0.40      1.21 o 
  -3  -1   4       20.92       18.76      1.93 o 
  -2  -1   4       13.87       14.67      0.76 o 
  -1  -1   4      417.19      410.17      3.32 o 
   0  -1   4       65.83       62.88      1.37 o 
   1  -1   4      115.71      121.76      1.58 o 
   2  -1   4      202.21      210.50      2.21 o 
   3  -1   4      196.47      212.84      3.23 o 
   4  -1   4        1.96        0.96      0.67 o 
   5  -1   4        5.35        3.30      0.99 o 
   6  -1   4       26.69       26.97      1.29 o 
   7  -1   4       52.20       53.50      2.54 o 
   8  -1   4        6.88        7.33      0.77 o 
   9  -1   4        0.01       -0.25      0.68 o 
  10  -1   4        0.00       -0.27      0.69 o 
  -8   0   4        0.06        0.79      0.59 o 
  -7   0   4        2.72        3.82      1.02 o 
  -6   0   4        1.18        0.75      0.85 o 
  -5   0   4       81.11       75.71      2.93 o 
  -4   0   4       20.36       20.63      1.37 o 
  -3   0   4       40.65       43.98      1.22 o 
  -2   0   4      114.95      104.66      2.35 o 
  -1   0   4      215.47      229.35      3.21 o 
   0   0   4      461.38      444.59      2.93 o 
   1   0   4      925.33      927.03     17.07 o 
   2   0   4      481.18      427.98      3.51 o 
   3   0   4      454.92      496.98     22.93 o 
   4   0   4      272.80      255.42      3.95 o 
   5   0   4        2.20       11.74      0.98 o 
   6   0   4        9.92        7.81      1.50 o 
   7   0   4        2.21        2.23      1.29 o 
   8   0   4       15.19       14.66      1.00 o 
   9   0   4       11.34       12.98      0.87 o 
  10   0   4        2.00        3.40      0.70 o 
  -9   1   4        0.34        0.91      0.62 o 
  -8   1   4       21.77       23.92      1.50 o 
  -7   1   4        2.84        2.40      0.73 o 
  -6   1   4        3.28        3.12      0.75 o 
  -5   1   4       22.03       19.18      1.14 o 
  -4   1   4       38.31       47.86      2.04 o 
  -3   1   4       28.17       29.35      0.62 o 
  -2   1   4      211.17      221.72      1.93 o 
  -1   1   4      704.70      747.08     13.20 o 
   0   1   4       49.45       50.01      1.39 o 
   1   1   4      111.11      115.04      1.78 o 
   2   1   4       24.74       22.48      0.70 o 
   3   1   4     1575.23     1723.76     31.86 o 
   4   1   4        0.29        1.81      0.52 o 
   5   1   4       19.40       14.29      1.11 o 
   6   1   4        1.82        1.25      1.48 o 
   7   1   4        9.49        8.70      1.25 o 
   8   1   4        2.22        1.28      1.15 o 
   9   1   4        7.58       10.18      1.10 o 
  10   1   4        0.20       -0.75      0.75 o 
  -9   2   4        1.18        1.00      0.47 o 
  -8   2   4        0.51        0.55      0.58 o 
  -7   2   4        1.93        2.21      0.66 o 
  -6   2   4       29.01       27.13      1.05 o 
  -5   2   4       49.40       51.09      1.58 o 
  -4   2   4       35.97       39.23      1.18 o 
  -3   2   4        2.39        2.10      0.37 o 
  -2   2   4       95.88       99.37      1.44 o 
  -1   2   4       98.90      104.88      1.76 o 
   0   2   4      731.54      741.83      2.69 o 
   1   2   4       53.08       53.63      0.68 o 
   2   2   4       28.41       24.75      0.73 o 
   3   2   4      265.06      285.32      5.61 o 
   4   2   4      210.84      226.86      3.34 o 
   5   2   4        1.49        1.29      0.66 o 
   6   2   4       14.06        8.78      1.44 o 
   7   2   4       18.83       20.66      1.66 o 
   8   2   4        5.52        7.18      1.27 o 
   9   2   4        0.03        0.28      1.03 o 
  10   2   4        0.01        0.75      0.71 o 
  -9   3   4        0.93        0.81      0.65 o 
  -8   3   4        4.11        4.63      2.07 o 
  -7   3   4        3.82        3.76      0.62 o 
  -6   3   4        1.78        1.38      0.71 o 
  -5   3   4       12.05       13.37      0.93 o 
  -4   3   4       54.41       59.46      1.57 o 
  -3   3   4       15.45       12.41      0.53 o 
  -2   3   4      134.15      121.69      1.43 o 
  -1   3   4       38.09       35.41      1.46 o 
   0   3   4      167.73      177.11     12.06 o 
   1   3   4        3.71        3.42      0.31 o 
   2   3   4      218.02      210.71      1.83 o 
   3   3   4      199.95      249.93      3.02 o 
   4   3   4      266.32      285.05      4.64 o 
   5   3   4       52.81       54.81      2.26 o 
   6   3   4        1.64        1.50      1.71 o 
   7   3   4        0.66        0.54      1.55 o 
   8   3   4       28.51       33.39      1.84 o 
   9   3   4        6.29        3.26      0.96 o 
  10   3   4        0.46       -0.49      1.27 o 
  -8   4   4        0.51        0.95      0.57 o 
  -7   4   4        0.93        0.36      0.73 o 
  -6   4   4        1.74        1.27      0.60 o 
  -5   4   4       21.26       19.63      0.71 o 
  -4   4   4        4.91        6.12      1.51 o 
  -3   4   4        0.66        0.25      0.86 o 
  -2   4   4        1.55        3.16      1.10 o 
  -1   4   4      157.85      168.51      6.29 o 
   0   4   4        7.82        6.85      1.29 o 
   1   4   4      203.67      225.81      2.73 o 
   2   4   4        5.28        4.68      0.47 o 
   3   4   4        2.01        1.11      0.42 o 
   4   4   4      262.56      302.32      4.86 o 
   5   4   4        1.97        4.78      1.25 o 
   8   4   4        3.75        3.89      2.10 o 
   9   4   4        1.09        0.54      1.65 o 
  -8   5   4        3.91        2.44      0.94 o 
  -7   5   4        1.03        1.60      0.69 o 
  -6   5   4        6.16        6.73      0.69 o 
  -5   5   4        0.39        0.34      0.74 o 
  -4   5   4        0.73        0.71      0.74 o 
  -3   5   4       47.29       49.32      3.04 o 
  -2   5   4       54.95       57.76      2.11 o 
  -1   5   4       30.52       30.80      1.52 o 
   0   5   4       15.42       15.90      1.10 o 
   1   5   4       12.32       12.54      0.69 o 
   2   5   4       49.86       48.45      1.28 o 
   3   5   4       40.90       42.61      1.26 o 
   4   5   4      106.35      128.95      2.21 o 
   5   5   4        0.54        0.54      1.63 o 
   6   5   4       22.01       28.98      1.83 o 
   8   5   4        0.89        1.01      2.00 o 
   9   5   4        0.01        0.80      1.40 o 
  -8   6   4        0.71        0.30      0.64 o 
  -7   6   4        1.49        2.23      0.64 o 
  -6   6   4        2.66        2.00      0.63 o 
  -5   6   4        5.31        4.99      0.69 o 
  -4   6   4       29.97       31.65      0.95 o 
  -3   6   4        0.43        0.67      0.79 o 
  -2   6   4       55.71       57.76      2.33 o 
  -1   6   4       76.22       79.26      2.57 o 
   0   6   4       55.73       50.44      2.00 o 
   1   6   4        2.89        3.27      0.61 o 
   2   6   4        0.74        0.17      0.70 o 
   3   6   4        2.20        5.14      1.46 o 
   4   6   4       49.37       57.88      1.77 o 
   5   6   4        2.79        1.88      1.31 o 
   6   6   4        1.01       -0.81      1.20 o 
   7   6   4        1.43        1.05      1.15 o 
   8   6   4        3.99        1.00      1.65 o 
  -7   7   4        2.02        1.77      0.70 o 
  -6   7   4        0.30        0.03      0.66 o 
  -5   7   4        0.04        0.47      0.66 o 
  -4   7   4        0.72        0.63      0.78 o 
  -3   7   4        1.55        1.26      0.83 o 
  -2   7   4       24.28       28.46      1.75 o 
  -1   7   4       73.69       77.15      2.13 o 
   0   7   4        9.65        8.61      1.09 o 
   1   7   4       28.14       30.33      1.42 o 
   2   7   4       53.72       51.66      1.34 o 
   3   7   4       12.84       13.18      2.25 o 
   4   7   4       51.28       56.02      1.82 o 
   5   7   4        7.06        9.94      1.29 o 
   6   7   4        0.34       -0.54      1.08 o 
  -6   8   4        0.65        0.02      0.65 o 
  -5   8   4        6.94        6.22      0.74 o 
  -4   8   4        0.85        0.99      0.73 o 
  -3   8   4        3.45        4.22      0.76 o 
  -2   8   4       35.71       32.30      1.35 o 
  -1   8   4        8.15       10.32      0.96 o 
   0   8   4       41.04       39.78      1.19 o 
   1   8   4        0.67        0.09      0.76 o 
   2   8   4        1.04        1.56      0.86 o 
   3   8   4        4.02        4.60      1.04 o 
   4   8   4        6.45        8.76      0.92 o 
   5   8   4        1.49        2.53      0.85 o 
   6   8   4        3.78        5.72      1.05 o 
  -5   9   4        1.26        0.53      0.65 o 
  -4   9   4        0.26        0.79      0.63 o 
  -3   9   4        0.05       -0.54      0.78 o 
  -2   9   4        1.14        1.83      0.80 o 
  -1   9   4       11.83        9.42      1.61 o 
   0   9   4        0.22        0.05      1.32 o 
   1   9   4        0.00       -0.61      1.19 o 
   2   9   4        5.90        7.03      0.90 o 
   3   9   4        1.68        2.41      0.78 o 
   4   9   4       10.04       12.05      1.20 o 
   5   9   4        3.84        4.58      0.70 o 
  -3  10   4        0.56       -0.85      1.41 o 
  -2  10   4        0.71        0.32      0.64 o 
  -1  10   4        6.16        6.81      1.38 o 
   0  10   4        1.13        0.51      0.69 o 
   1  10   4        0.84        0.79      0.68 o 
   2  10   4        0.57        1.85      0.73 o 
   3  10   4        0.02        0.05      0.63 o 
   4  10   4        0.37        0.82      0.76 o 
  -2  11   4        2.06       -0.93      2.86 o 
  -1  11   4        0.00       -0.08      0.70 o 
   0  11   4        3.80        3.85      1.49 o 
   1  11   4        0.02       -0.19      0.66 o 
   2  11   4        0.95        0.11      0.62 o 
   1  -8   5        0.63        0.49      0.70 o 
   2  -8   5        1.16        0.57      0.51 o 
   3  -8   5        0.47        0.31      0.66 o 
  -2  -7   5        4.04        3.25      0.80 o 
  -1  -7   5        5.26        5.82      0.67 o 
   0  -7   5        0.98        0.52      0.75 o 
   1  -7   5        0.77       -0.54      0.70 o 
   2  -7   5        3.45        3.59      0.70 o 
   3  -7   5        7.78        7.37      0.68 o 
   4  -7   5        0.25        0.84      0.86 o 
   5  -7   5        8.68        5.84      0.81 o 
  -4  -6   5        0.59        0.41      1.53 o 
  -3  -6   5        0.48        0.58      0.80 o 
  -2  -6   5        1.26        1.86      0.67 o 
  -1  -6   5        1.42        2.04      0.75 o 
   0  -6   5        1.12        0.94      0.67 o 
   1  -6   5        6.47        7.24      0.86 o 
   2  -6   5        0.01       -0.05      0.72 o 
   3  -6   5       25.03       26.35      1.44 o 
   4  -6   5       20.81       22.16      1.14 o 
   5  -6   5        4.15        5.92      0.67 o 
   6  -6   5        1.97        1.65      0.64 o 
   7  -6   5        0.00        1.39      0.70 o 
  -5  -5   5        8.05        2.58      1.52 o 
  -4  -5   5        4.99        4.89      0.67 o 
  -3  -5   5        0.79        1.22      0.66 o 
  -2  -5   5        2.68        1.94      0.63 o 
  -1  -5   5       79.07       83.94      1.87 o 
   0  -5   5        1.69        1.62      0.65 o 
   1  -5   5        7.72        7.75      0.88 o 
   2  -5   5        4.76        6.15      0.71 o 
   3  -5   5        0.39        0.70      0.74 o 
   4  -5   5        3.43        2.87      0.77 o 
   5  -5   5       55.17       57.72      2.02 o 
   6  -5   5        3.15        3.22      0.89 o 
   7  -5   5        0.04       -0.54      0.54 o 
   8  -5   5        0.57        1.16      0.71 o 
  -6  -4   5        0.02       -0.82      1.87 o 
  -5  -4   5        0.09        0.04      0.65 o 
  -4  -4   5        1.57        1.85      0.65 o 
  -3  -4   5        3.97        4.79      0.65 o 
  -2  -4   5        3.50        3.01      0.60 o 
  -1  -4   5        3.59        5.20      0.69 o 
   0  -4   5       13.32       13.93      0.78 o 
   1  -4   5       42.26       39.48      2.45 o 
   2  -4   5       13.33       18.11      3.40 o 
   3  -4   5       57.58       59.17      5.60 o 
   4  -4   5        3.18        2.98      1.48 o 
   5  -4   5       18.69       18.89      1.12 o 
   6  -4   5        6.13        3.70      1.14 o 
   7  -4   5        0.74        0.65      1.04 o 
   8  -4   5        0.07        0.20      0.52 o 
  -7  -3   5        0.00       -0.43      0.66 o 
  -6  -3   5        3.32        3.64      0.66 o 
  -5  -3   5       26.41       26.53      1.51 o 
  -4  -3   5       32.96       35.99      1.96 o 
  -3  -3   5        2.11        2.69      0.68 o 
  -2  -3   5        0.04        0.64      0.64 o 
  -1  -3   5      242.60      260.86      3.44 o 
   0  -3   5       37.76       35.31      1.78 o 
   1  -3   5        0.33        0.99      0.74 o 
   2  -3   5       53.12       48.36      2.87 o 
   3  -3   5       23.78       31.83      3.98 o 
   4  -3   5       19.17       22.62      1.30 o 
   5  -3   5       28.32       28.66      2.47 o 
   6  -3   5       37.53       36.91      3.04 o 
   7  -3   5        6.05        7.85      1.97 o 
   8  -3   5        0.87        0.62      0.52 o 
   9  -3   5        0.04        0.80      0.64 o 
  -7  -2   5        0.14        0.69      0.76 o 
  -6  -2   5        2.22        2.59      0.64 o 
  -5  -2   5        4.67        5.36      1.09 o 
  -4  -2   5        0.01        0.71      0.68 o 
  -3  -2   5        1.58        1.40      0.62 o 
  -2  -2   5       18.01       18.93      0.91 o 
  -1  -2   5        4.37        5.50      0.98 o 
   0  -2   5       59.35       52.54      2.00 o 
   1  -2   5        2.49        2.66      0.43 o 
   2  -2   5        6.13        5.22      0.78 o 
   3  -2   5       29.22       26.99      2.16 o 
   4  -2   5      121.14      106.40      3.01 o 
   5  -2   5       63.99       66.04      1.78 o 
   6  -2   5       10.40        9.47      0.97 o 
   7  -2   5        0.73       -0.12      1.33 o 
   8  -2   5        0.40       -0.20      0.89 o 
   9  -2   5        1.85        2.45      0.64 o 
  -8  -1   5        0.38        0.28      0.47 o 
  -7  -1   5        0.58        0.62      0.65 o 
  -6  -1   5        2.78        3.40      0.64 o 
  -5  -1   5       28.87       32.13      1.35 o 
  -4  -1   5       71.66       69.80      1.34 o 
  -3  -1   5        4.73        4.48      0.67 o 
  -2  -1   5       20.41       20.06      0.93 o 
  -1  -1   5      391.27      403.92      7.43 o 
   0  -1   5      322.78      322.38     10.45 o 
   1  -1   5       94.50       80.93      2.25 o 
   2  -1   5       60.62       54.45      1.31 o 
   3  -1   5        1.90        0.73      0.62 o 
   4  -1   5       43.12       40.84      1.84 o 
   5  -1   5        4.12        6.85      1.18 o 
   6  -1   5       22.67       18.55      1.17 o 
   7  -1   5        0.02       -1.11      1.28 o 
   8  -1   5        1.67        0.64      1.18 o 
   9  -1   5        3.17        4.26      0.62 o 
  10  -1   5        7.48        4.50      0.59 o 
  -8   0   5        0.39        0.35      0.50 o 
  -7   0   5        0.01        0.17      0.66 o 
  -6   0   5        5.04        5.12      1.15 o 
  -5   0   5       21.45       20.90      1.12 o 
  -4   0   5        9.79        8.99      0.89 o 
  -3   0   5        0.79        2.50      1.05 o 
  -2   0   5        0.99        1.26      0.74 o 
  -1   0   5      357.16      337.30      7.17 o 
   0   0   5       63.51       65.42      1.94 o 
   1   0   5        8.46        9.31      0.83 o 
   2   0   5       18.38       20.37      0.81 o 
   3   0   5       20.86       25.61      1.35 o 
   4   0   5       17.82       19.50      1.25 o 
   5   0   5        0.20        0.64      1.03 o 
   6   0   5       15.36       19.54      1.42 o 
   7   0   5        0.40       -0.68      1.17 o 
   8   0   5        5.41        4.64      1.24 o 
   9   0   5        3.98        6.01      0.69 o 
  10   0   5        1.89        1.22      0.69 o 
  -8   1   5        0.21       -0.04      0.68 o 
  -7   1   5        4.43        5.77      0.79 o 
  -6   1   5       37.76       29.89      8.68 o 
  -5   1   5       29.80       25.91      1.97 o 
  -4   1   5       96.78       92.63      5.84 o 
  -3   1   5        4.31        3.18      0.63 o 
  -2   1   5       12.02       13.92      0.71 o 
  -1   1   5      439.58      470.41      5.06 o 
   0   1   5     2180.00     2297.76     12.04 o 
   1   1   5      337.87      323.84      3.53 o 
   2   1   5        1.77        0.57      0.35 o 
   3   1   5      216.34      199.79      7.50 o 
   4   1   5       95.07       87.04      2.44 o 
   5   1   5       28.20       31.01      1.61 o 
   6   1   5        0.95        3.29      1.14 o 
   7   1   5        1.97        1.22      1.12 o 
   8   1   5        0.19        0.99      1.24 o 
   9   1   5        1.32        1.82      0.96 o 
  10   1   5        5.17        5.05      0.69 o 
  -8   2   5        0.28        1.64      0.73 o 
  -7   2   5        0.87        1.46      0.63 o 
  -6   2   5        0.93        1.75      0.89 o 
  -5   2   5        3.33        2.00      0.70 o 
  -4   2   5      135.28      120.01      3.81 o 
  -3   2   5        3.25        4.61      0.64 o 
  -2   2   5        8.44        7.04      0.58 o 
  -1   2   5      381.16      379.19      5.16 o 
   0   2   5       27.18       30.93      3.80 o 
   1   2   5      137.39      144.14      1.32 o 
   2   2   5        9.67        8.00      0.72 o 
   3   2   5      112.36      122.03      1.72 o 
   4   2   5       97.27       98.75      2.53 o 
   5   2   5       17.38       16.41      1.27 o 
   6   2   5       18.45       22.24      1.65 o 
   7   2   5        2.53        1.19      1.11 o 
   8   2   5        5.30        4.69      1.21 o 
   9   2   5        0.38       -0.69      1.01 o 
  10   2   5        1.68        2.83      1.38 o 
  -8   3   5        0.72       -0.44      0.55 o 
  -7   3   5        9.16        9.93      2.84 o 
  -6   3   5       14.79       13.04      0.97 o 
  -5   3   5       29.32       29.33      1.09 o 
  -4   3   5       78.35       84.94      2.21 o 
  -3   3   5       47.55       36.85      2.34 o 
  -2   3   5        1.97        1.23      0.40 o 
  -1   3   5        8.19       11.88      0.49 o 
   0   3   5      876.53      980.64      7.46 o 
   1   3   5      132.42      143.62      2.48 o 
   2   3   5       42.50       36.44      1.38 o 
   3   3   5        4.27        4.48      0.42 o 
   4   3   5       24.76       27.27      1.26 o 
   5   3   5        0.47        1.22      1.22 o 
   6   3   5        3.50        3.33      1.61 o 
   7   3   5        1.63        3.06      1.46 o 
   8   3   5        1.15        1.19      1.04 o 
   9   3   5        0.83        1.83      1.06 o 
  -8   4   5        1.93        1.84      0.59 o 
  -7   4   5        3.97        4.05      0.72 o 
  -6   4   5        7.39        6.86      0.69 o 
  -5   4   5        0.43       -0.06      0.82 o 
  -4   4   5       21.36       20.51      0.89 o 
  -3   4   5        0.03        0.25      0.84 o 
  -2   4   5       69.92       75.87      1.29 o 
  -1   4   5      101.52      104.53      1.64 o 
   0   4   5      923.15      903.10      6.91 o 
   1   4   5      256.36      239.27      3.60 o 
   2   4   5       79.18       78.37      3.22 o 
   3   4   5        0.36        1.03      0.55 o 
   4   4   5       15.38       16.37      1.31 o 
   5   4   5       19.08       15.08      1.21 o 
   8   4   5        7.19        5.93      1.60 o 
   9   4   5        0.23        0.29      1.56 o 
  -8   5   5        2.44        1.58      0.54 o 
  -7   5   5        2.72        2.17      0.64 o 
  -6   5   5        0.01       -0.18      0.58 o 
  -5   5   5       48.43       48.52      1.27 o 
  -4   5   5       15.97       19.34      0.95 o 
  -3   5   5        3.93        5.26      0.77 o 
  -2   5   5       11.50        9.28      1.59 o 
  -1   5   5       33.72       35.94      1.62 o 
   0   5   5       35.28       48.85      1.80 o 
   1   5   5      300.91      290.62      4.43 o 
   2   5   5       20.71       17.67      0.80 o 
   3   5   5       17.58       17.84      1.25 o 
   4   5   5       38.06       42.51      1.45 o 
   5   5   5        0.70        0.66      1.02 o 
   6   5   5        2.62        4.25      1.59 o 
   8   5   5        2.62        1.57      1.99 o 
   9   5   5        0.41        0.35      1.40 o 
  -7   6   5        1.95        1.27      0.73 o 
  -6   6   5        2.27        3.43      0.80 o 
  -5   6   5       28.06       31.99      0.98 o 
  -4   6   5       15.48       13.09      0.77 o 
  -3   6   5        3.95        2.83      0.72 o 
  -2   6   5        9.76        9.68      0.76 o 
  -1   6   5       48.93       51.69      2.17 o 
   0   6   5      158.87      153.27      3.45 o 
   1   6   5       55.47       60.31      2.19 o 
   2   6   5       34.27       38.31      1.29 o 
   3   6   5       23.92       25.86      1.74 o 
   4   6   5        1.09        1.93      1.00 o 
   5   6   5        4.74        5.30      1.47 o 
   6   6   5        2.85        2.68      1.22 o 
   7   6   5        5.50        5.39      2.88 o 
   8   6   5        0.23        1.58      1.70 o 
  -7   7   5        0.05       -0.97      0.97 o 
  -6   7   5        0.30        1.50      0.64 o 
  -5   7   5       11.59       12.33      0.67 o 
  -4   7   5       32.59       33.62      1.84 o 
  -3   7   5       21.11       21.53      0.84 o 
  -2   7   5       20.14       20.19      0.93 o 
  -1   7   5        3.63        3.35      1.00 o 
   0   7   5        3.61        3.81      1.01 o 
   1   7   5       41.86       42.73      1.49 o 
   2   7   5       80.11       76.14      1.61 o 
   3   7   5        4.22        4.53      1.32 o 
   4   7   5       21.26       19.92      1.40 o 
   5   7   5        0.05        0.23      1.34 o 
   6   7   5        0.30       -0.62      1.16 o 
   7   7   5        0.33        0.39      1.02 o 
   8   7   5        0.04       -0.86      0.86 o 
  -6   8   5        0.93        1.10      0.63 o 
  -5   8   5        2.76        3.10      1.13 o 
  -4   8   5       11.10       12.70      0.95 o 
  -3   8   5        1.80        1.68      1.05 o 
  -2   8   5        4.62        5.34      1.35 o 
  -1   8   5       81.59       75.74      2.03 o 
   0   8   5        1.03        0.22      0.80 o 
   1   8   5       33.67       31.10      1.09 o 
   2   8   5        0.01        0.54      1.17 o 
   3   8   5        1.23        1.34      1.65 o 
   4   8   5        1.42        0.44      0.92 o 
   5   8   5        0.27        2.05      1.19 o 
   6   8   5        1.51        1.97      1.06 o 
  -5   9   5        1.17        1.99      0.82 o 
  -4   9   5        6.78        8.38      1.58 o 
  -3   9   5       20.54       20.82      1.76 o 
  -2   9   5        0.47        0.74      0.79 o 
  -1   9   5        1.19        1.03      0.86 o 
   0   9   5        0.28        0.39      0.77 o 
   1   9   5        0.01        0.59      0.78 o 
   2   9   5       34.30       37.43      1.12 o 
   3   9   5        4.68        5.29      1.41 o 
   4   9   5        2.12        2.26      0.76 o 
   5   9   5        6.10        7.60      1.09 o 
  -3  10   5        0.19       -0.43      0.80 o 
  -2  10   5        0.03       -0.27      1.03 o 
  -1  10   5       14.13       15.79      1.12 o 
   0  10   5       10.17       12.57      4.68 o 
   1  10   5        3.93        3.14      1.09 o 
   2  10   5        2.32        1.71      0.66 o 
   3  10   5        0.05       -0.36      0.64 o 
   4  10   5        0.19       -0.56      0.56 o 
  -2  11   5        0.00        1.64      2.84 o 
  -1  11   5        2.56        2.58      0.77 o 
   0  11   5        0.08        0.76      0.65 o 
   1  11   5        0.00        0.64      0.66 o 
   2  11   5        0.88        0.12      0.61 o 
   1  -7   6        3.10        4.65      0.88 o 
   2  -7   6        1.08        1.23      0.59 o 
   3  -7   6        0.46        0.54      0.78 o 
   4  -7   6        0.02       -0.15      0.70 o 
  -1  -6   6        2.84        3.36      0.98 o 
   0  -6   6        5.74        5.61      0.83 o 
   1  -6   6        7.16        5.17      0.75 o 
   2  -6   6        4.97        4.12      0.74 o 
   3  -6   6        1.30        0.51      0.62 o 
   4  -6   6        0.27        0.44      0.69 o 
   5  -6   6        0.00        0.28      0.87 o 
  -4  -5   6        2.46        2.68      1.49 o 
  -3  -5   6        2.48        1.84      0.56 o 
  -2  -5   6        6.21        7.00      0.69 o 
  -1  -5   6        1.51        1.69      0.62 o 
   0  -5   6        0.28        0.16      0.58 o 
   1  -5   6        0.04       -0.01      0.76 o 
   2  -5   6        3.28        1.94      0.67 o 
   3  -5   6        4.77        3.32      0.65 o 
   4  -5   6        3.42        3.62      0.68 o 
   5  -5   6       21.35       20.31      1.11 o 
   6  -5   6        0.01        0.71      0.91 o 
   7  -5   6        0.04        0.51      0.75 o 
  -5  -4   6       28.31       30.22      3.17 o 
  -4  -4   6       29.22       31.18      1.06 o 
  -3  -4   6        2.78        3.56      0.66 o 
  -2  -4   6       10.36       11.98      0.74 o 
  -1  -4   6       11.16       10.18      0.60 o 
   0  -4   6        3.50        3.22      0.75 o 
   1  -4   6       57.62       63.32      2.11 o 
   2  -4   6       17.76       17.75      0.96 o 
   3  -4   6        3.93        3.96      1.06 o 
   4  -4   6        5.04        6.25      1.43 o 
   5  -4   6       15.03       14.11      1.10 o 
   6  -4   6        9.78        8.38      1.26 o 
   7  -4   6        0.13        0.88      0.67 o 
   8  -4   6        3.56        4.23      0.64 o 
  -6  -3   6        1.20        0.86      1.55 o 
  -5  -3   6        0.15       -0.03      0.60 o 
  -4  -3   6       11.18       13.32      0.85 o 
  -3  -3   6        3.58        3.20      0.60 o 
  -2  -3   6       31.90       30.90      1.01 o 
  -1  -3   6       13.59       14.52      0.69 o 
   0  -3   6       13.53       13.06      0.84 o 
   1  -3   6        0.11       -0.04      1.05 o 
   2  -3   6        0.07       -1.02      1.63 o 
   3  -3   6        0.88        0.19      1.41 o 
   4  -3   6        0.06       -0.07      1.44 o 
   5  -3   6        0.20        0.97      1.40 o 
   6  -3   6       52.19       49.56      2.65 o 
   7  -3   6        4.15        3.83      0.85 o 
   8  -3   6        0.00       -0.41      0.53 o 
  -7  -2   6        0.81        0.22      0.61 o 
  -6  -2   6        0.54        0.67      0.58 o 
  -5  -2   6       72.92       79.15      3.31 o 
  -4  -2   6      128.39      127.98      2.57 o 
  -3  -2   6       22.82       22.69      0.89 o 
  -2  -2   6        9.48        7.82      0.65 o 
  -1  -2   6        3.50        3.54      0.69 o 
   0  -2   6        6.09        4.66      1.23 o 
   1  -2   6       90.23       80.02      2.55 o 
   2  -2   6       49.24       45.78      1.43 o 
   3  -2   6       28.58       31.11      1.41 o 
   4  -2   6       49.36       48.40      2.43 o 
   5  -2   6        0.68        1.10      0.87 o 
   6  -2   6        1.48        3.77      1.04 o 
   7  -2   6        7.70        6.23      1.24 o 
   8  -2   6        3.62        3.92      0.72 o 
   9  -2   6        3.06        3.61      0.54 o 
  -7  -1   6        0.06       -0.10      0.53 o 
  -6  -1   6        2.96        3.77      0.56 o 
  -5  -1   6       26.60       27.48      1.11 o 
  -4  -1   6       44.02       42.26      1.83 o 
  -3  -1   6        1.61        2.19      0.61 o 
  -2  -1   6        4.77        3.56      0.85 o 
  -1  -1   6       95.22       95.48      2.83 o 
   0  -1   6        0.03        0.50      0.91 o 
   1  -1   6        1.87        4.12      1.15 o 
   2  -1   6        0.91        1.07      0.61 o 
   3  -1   6       15.42       14.49      0.98 o 
   4  -1   6       12.86       13.88      1.15 o 
   5  -1   6       40.47       37.16      1.28 o 
   6  -1   6       50.37       46.52      2.06 o 
   7  -1   6        3.54        3.60      0.99 o 
   8  -1   6        3.37        3.24      1.04 o 
   9  -1   6        8.19       11.06      1.33 o 
  -7   0   6        0.87        0.63      0.58 o 
  -6   0   6        0.46        0.35      0.65 o 
  -5   0   6       99.77      112.10      3.85 o 
  -4   0   6      442.79      422.24      5.52 o 
  -3   0   6       27.61       28.32      1.16 o 
  -2   0   6       10.48       10.15      0.81 o 
  -1   0   6       55.87       50.57      1.39 o 
   0   0   6       82.18       84.90      6.97 o 
   1   0   6       93.21       85.94      2.41 o 
   2   0   6      114.16      101.93      2.07 o 
   3   0   6        4.62        4.10      0.61 o 
   4   0   6        7.25        5.26      0.92 o 
   5   0   6       24.84       23.70      1.28 o 
   6   0   6        4.64        3.71      1.01 o 
   7   0   6        1.67       -0.37      1.56 o 
   8   0   6        0.02        0.27      1.10 o 
   9   0   6        1.59        2.41      0.64 o 
  -8   1   6        0.59        0.61      0.61 o 
  -7   1   6        0.34        1.11      0.60 o 
  -6   1   6        0.43        0.43      0.74 o 
  -5   1   6       74.09       66.57      1.84 o 
  -4   1   6        2.84        4.35      0.62 o 
  -3   1   6       22.88       22.77      0.85 o 
  -2   1   6       44.40       47.36      1.94 o 
  -1   1   6       15.38       21.78      0.88 o 
   0   1   6       34.36       35.00      1.02 o 
   1   1   6       71.43       54.84      1.87 o 
   2   1   6        2.00        1.22      0.46 o 
   3   1   6       12.97       12.32      0.72 o 
   4   1   6       16.73       16.80      1.28 o 
   5   1   6       51.94       55.68      3.48 o 
   6   1   6       15.13       17.36      0.97 o 
   7   1   6       13.52       13.69      1.11 o 
   8   1   6        4.80        5.57      1.22 o 
   9   1   6        1.71        2.13      0.94 o 
  10   1   6        8.54        5.74      0.61 o 
  -8   2   6        2.78        3.29      0.46 o 
  -7   2   6        0.27        0.02      0.97 o 
  -6   2   6        0.95        0.23      0.69 o 
  -5   2   6        2.26        2.30      0.77 o 
  -4   2   6     1012.25      949.56      9.11 o 
  -3   2   6      245.76      244.25      8.27 o 
  -2   2   6       87.64       82.79      2.45 o 
  -1   2   6       46.85       43.35      1.75 o 
   0   2   6        0.89        0.33      0.42 o 
   1   2   6      113.47      115.97      2.67 o 
   2   2   6      541.12      504.46      5.38 o 
   3   2   6      127.73      113.97      1.87 o 
   4   2   6       12.92       13.54      1.15 o 
   5   2   6       19.64       15.89      1.87 o 
   6   2   6        5.98        7.05      1.10 o 
   7   2   6       16.19       20.50      1.24 o 
   8   2   6        0.08        0.36      0.92 o 
   9   2   6        0.96        0.06      0.94 o 
  -8   3   6        0.46        0.44      0.47 o 
  -7   3   6        3.30        5.11      0.67 o 
  -6   3   6        0.00        0.50      1.58 o 
  -5   3   6       24.64       18.50      2.07 o 
  -4   3   6      240.56      236.69      2.93 o 
  -3   3   6      126.43      139.50      2.50 o 
  -2   3   6       58.71       62.61      1.49 o 
  -1   3   6       38.41       45.14      1.57 o 
   0   3   6        4.49        2.14      0.46 o 
   1   3   6        2.79        2.73      0.45 o 
   2   3   6       21.38       16.00      2.26 o 
   3   3   6        1.29        1.07      0.80 o 
   4   3   6      122.87      136.04      2.97 o 
   5   3   6       25.24       26.69      1.82 o 
   6   3   6        0.94        1.70      1.42 o 
   7   3   6        5.94        2.64      1.51 o 
   8   3   6        1.05        1.42      0.95 o 
   9   3   6        0.01        1.46      0.98 o 
  -8   4   6        1.31        1.55      0.64 o 
  -7   4   6        0.55        1.28      0.55 o 
  -6   4   6        0.08       -0.17      0.55 o 
  -5   4   6        7.41        8.33      0.81 o 
  -4   4   6      317.69      322.54      8.74 o 
  -3   4   6      675.97      732.91     14.07 o 
  -2   4   6       23.31       25.05      1.68 o 
  -1   4   6       14.54       14.05      0.85 o 
   0   4   6        2.11        3.13      0.52 o 
   1   4   6        4.53        3.74      0.79 o 
   2   4   6       36.32       34.30      2.22 o 
   3   4   6       48.96       44.72      1.73 o 
   4   4   6       14.02       12.36      1.47 o 
   5   4   6        3.05        3.04      1.01 o 
   6   4   6       30.00       37.55      2.11 o 
   7   4   6        1.19        0.31      1.46 o 
   8   4   6       16.29       12.23      1.42 o 
   9   4   6        0.02        0.88      1.50 o 
  -7   5   6        0.08        0.05      0.53 o 
  -6   5   6        0.04        0.75      0.53 o 
  -5   5   6        7.94        7.37      0.59 o 
  -4   5   6      329.92      340.04      3.48 o 
  -3   5   6       17.82       17.47      0.87 o 
  -2   5   6       39.41       40.33      1.33 o 
  -1   5   6        9.06       10.20      0.88 o 
   0   5   6       32.98       38.67      1.71 o 
   1   5   6        4.67        3.26      0.96 o 
   2   5   6       47.58       41.91      1.78 o 
   3   5   6       16.11       16.48      1.28 o 
   4   5   6        5.72        7.31      2.18 o 
   5   5   6       20.92       25.51      1.69 o 
   6   5   6       18.28       19.86      1.60 o 
   8   5   6        3.67        0.81      2.18 o 
   9   5   6        0.38        1.59      1.41 o 
  -7   6   6        1.22        1.35      0.79 o 
  -6   6   6        4.46        4.92      0.54 o 
  -5   6   6        1.90        2.47      0.64 o 
  -4   6   6       27.81       27.21      1.27 o 
  -3   6   6      408.72      429.23      8.55 o 
  -2   6   6       11.08       11.93      0.73 o 
  -1   6   6       35.71       33.45      1.08 o 
   0   6   6        5.26        4.30      1.51 o 
   1   6   6       26.35       23.76      2.37 o 
   2   6   6        0.21        0.38      0.81 o 
   3   6   6       11.22       12.45      0.99 o 
   4   6   6       16.85       18.58      1.32 o 
   5   6   6       12.23       16.33      1.08 o 
   6   6   6        6.41       11.08      1.43 o 
   7   6   6        1.99        1.54      1.17 o 
   8   6   6        3.11        1.13      0.91 o 
  -6   7   6        2.05        2.30      0.67 o 
  -5   7   6        1.13        1.28      0.58 o 
  -4   7   6       75.17       78.47      1.67 o 
  -3   7   6      151.63      155.46      6.33 o 
  -2   7   6        2.70        3.56      0.83 o 
  -1   7   6        2.31        2.81      0.85 o 
   0   7   6        0.34        0.00      0.89 o 
   1   7   6        1.29        2.36      0.95 o 
   2   7   6        0.01        0.96      1.02 o 
   3   7   6        1.00       -0.04      0.93 o 
   4   7   6        6.87        6.85      0.91 o 
   5   7   6        1.17       -0.17      1.34 o 
   6   7   6        6.64        7.59      1.16 o 
   7   7   6        0.14       -0.15      1.02 o 
   8   7   6        0.07        1.78      0.85 o 
  -6   8   6        0.12       -0.21      0.74 o 
  -5   8   6        5.40        6.04      0.71 o 
  -4   8   6        1.14        2.05      0.82 o 
  -3   8   6       99.73      101.61      4.37 o 
  -2   8   6       52.26       54.96      3.00 o 
  -1   8   6        0.01       -0.54      0.94 o 
   0   8   6        5.56        5.69      0.84 o 
   1   8   6        1.04        1.06      0.81 o 
   2   8   6       16.29       13.92      0.83 o 
   3   8   6        0.00        0.26      0.90 o 
   4   8   6        0.00        0.67      0.76 o 
   5   8   6        0.76        0.14      1.18 o 
   6   8   6        0.83        0.79      0.98 o 
  -5   9   6        1.23        1.41      0.69 o 
  -4   9   6       26.39       24.25      6.34 o 
  -3   9   6       36.60       32.84      9.15 o 
  -2   9   6        4.06        3.94      1.12 o 
  -1   9   6        2.14        1.56      0.70 o 
   0   9   6        1.65        1.51      0.73 o 
   1   9   6        7.65        7.98      0.97 o 
   2   9   6        5.77        6.88      0.89 o 
   3   9   6        1.24        1.48      0.66 o 
   4   9   6        2.31        3.05      0.77 o 
   5   9   6        4.12        6.50      1.07 o 
   6   9   6        0.25        0.83      0.79 o 
  -4  10   6        0.10       -0.32      0.61 o 
  -3  10   6        4.12        3.05      0.75 o 
  -2  10   6       16.57       18.68      4.02 o 
  -1  10   6        5.25        4.73      1.62 o 
   0  10   6        0.03        2.10      4.28 o 
   1  10   6        0.03        3.25      2.54 o 
   2  10   6        1.50        0.83      0.66 o 
   3  10   6        0.32       -0.14      0.91 o 
   4  10   6        0.00       -0.05      0.67 o 
  -1  11   6        0.33        0.30      0.61 o 
   0  11   6        0.79        1.33      2.89 o 
   1  11   6        0.99       -0.36      0.66 o 
   2  11   6        0.44        0.94      0.59 o 
   1  -6   7        5.59        6.29      0.90 o 
   2  -6   7        2.70        2.70      0.86 o 
   3  -6   7        0.33        0.92      0.82 o 
   4  -6   7        0.00       -0.76      0.76 o 
  -2  -5   7        1.23        3.15      0.78 o 
  -1  -5   7        0.02       -0.19      0.94 o 
   0  -5   7        0.00        0.46      0.94 o 
   1  -5   7        4.25        3.81      0.67 o 
   2  -5   7        3.37        3.51      0.79 o 
   3  -5   7        8.26        8.91      0.67 o 
   4  -5   7        0.02        0.46      0.77 o 
   5  -5   7        5.38        4.99      1.10 o 
   6  -5   7       16.93       14.99      1.18 o 
  -4  -4   7        0.85        0.28      0.50 o 
  -3  -4   7        7.43        7.13      1.06 o 
  -2  -4   7        0.75        0.45      0.60 o 
  -1  -4   7        0.00        0.56      0.64 o 
   0  -4   7        0.69        0.99      0.60 o 
   1  -4   7        0.12       -0.55      0.93 o 
   2  -4   7       29.91       30.60      2.33 o 
   3  -4   7        1.29        1.95      1.29 o 
   4  -4   7        0.00       -0.29      0.90 o 
   5  -4   7       43.80       42.42      1.22 o 
   6  -4   7        0.90        0.22      0.71 o 
   7  -4   7        0.91       -0.49      0.57 o 
  -5  -3   7        0.85        0.79      0.50 o 
  -4  -3   7       22.88       25.14      1.84 o 
  -3  -3   7       12.03       14.41      0.88 o 
  -2  -3   7        2.59        1.44      0.61 o 
  -1  -3   7        0.59       -0.31      0.66 o 
   0  -3   7       37.89       37.39      1.06 o 
   1  -3   7       21.47       17.25      1.18 o 
   2  -3   7        4.53        3.74      1.81 o 
   3  -3   7       14.26       12.93      1.76 o 
   4  -3   7        4.03        7.20      1.34 o 
   5  -3   7        3.92        4.18      1.31 o 
   6  -3   7       58.85       54.87      2.14 o 
   7  -3   7        0.35        1.09      0.92 o 
   8  -3   7        0.48        0.67      0.63 o 
  -6  -2   7        0.19        0.07      0.62 o 
  -5  -2   7       16.84       18.65      0.94 o 
  -4  -2   7        3.59        3.10      0.72 o 
  -3  -2   7       15.11       14.81      0.92 o 
  -2  -2   7        3.22        4.10      0.73 o 
  -1  -2   7       11.40       13.83      0.73 o 
   0  -2   7        0.01        0.63      0.61 o 
   1  -2   7       17.65       16.61      1.49 o 
   2  -2   7       61.76       62.55      1.87 o 
   3  -2   7        7.03        8.40      1.05 o 
   4  -2   7        2.13        2.00      0.88 o 
   5  -2   7       20.46       17.54      0.95 o 
   6  -2   7       93.28      104.74      2.32 o 
   7  -2   7       11.56       12.43      1.36 o 
   8  -2   7        2.00        0.36      0.66 o 
  -6  -1   7        0.10        0.19      0.50 o 
  -5  -1   7        0.05       -0.49      0.99 o 
  -4  -1   7       15.90       17.14      1.11 o 
  -3  -1   7       39.84       35.32      1.41 o 
  -2  -1   7        0.45        0.82      0.80 o 
  -1  -1   7        1.07        0.84      0.80 o 
   0  -1   7        6.53        5.35      0.85 o 
   1  -1   7       50.66       50.50      9.43 o 
   2  -1   7       55.33       58.36      1.95 o 
   3  -1   7        2.44        3.40      1.09 o 
   4  -1   7       30.27       29.81      1.14 o 
   5  -1   7        4.26        4.61      0.82 o 
   6  -1   7       51.29       41.87      1.36 o 
   7  -1   7       35.14       33.62      1.34 o 
   8  -1   7       13.07       16.38      1.26 o 
   9  -1   7        3.09        3.68      0.74 o 
  -7   0   7        0.86        0.69      0.48 o 
  -6   0   7        1.60        2.19      0.98 o 
  -5   0   7       27.87       27.92      1.43 o 
  -4   0   7       15.81       17.23      0.84 o 
  -3   0   7        0.14       -0.11      0.73 o 
  -2   0   7       74.50       69.91      2.03 o 
  -1   0   7       26.41       20.89      0.99 o 
   0   0   7       15.02       15.49      0.85 o 
   1   0   7       13.38       12.46      1.13 o 
   2   0   7       20.80       20.22      0.98 o 
   3   0   7       60.89       60.32      2.74 o 
   4   0   7        5.29        7.94      2.09 o 
   5   0   7       17.00       17.02      0.96 o 
   6   0   7      146.87      121.15      2.79 o 
   7   0   7        0.31       -0.17      1.48 o 
   8   0   7        0.64        1.10      0.96 o 
   9   0   7        0.96        1.42      0.91 o 
  -7   1   7        7.16       10.15      0.64 o 
  -6   1   7        1.58        2.04      0.56 o 
  -5   1   7        3.32        4.47      0.59 o 
  -4   1   7       23.81       22.07      0.95 o 
  -3   1   7       69.81       63.18      1.71 o 
  -2   1   7       48.84       44.14      1.32 o 
  -1   1   7       59.00       53.20      3.16 o 
   0   1   7        2.95        5.86      1.06 o 
   1   1   7      142.96      134.85      3.21 o 
   2   1   7       58.09       57.89      1.53 o 
   3   1   7        0.40        0.10      0.78 o 
   4   1   7       10.53       12.91      1.28 o 
   5   1   7       10.05        9.24      1.27 o 
   6   1   7        0.11        0.81      0.89 o 
   7   1   7       25.93       20.64      2.36 o 
   8   1   7        0.21       -0.49      0.83 o 
   9   1   7        0.26        0.13      0.67 o 
  -7   2   7        0.00       -0.18      0.54 o 
  -6   2   7        0.00       -0.41      0.74 o 
  -5   2   7       15.02       17.16      1.02 o 
  -4   2   7       21.31       18.50      0.85 o 
  -3   2   7        3.41        3.43      0.65 o 
  -2   2   7        0.04       -0.45      0.68 o 
  -1   2   7        1.53        1.78      0.72 o 
   0   2   7        1.39        1.33      0.82 o 
   1   2   7       39.95       31.06      1.58 o 
   2   2   7        4.32        3.48      0.81 o 
   3   2   7        4.98        5.24      0.84 o 
   4   2   7        0.61       -0.57      1.12 o 
   5   2   7       93.25      113.44     16.42 o 
   6   2   7       49.66       38.38      3.15 o 
   7   2   7       71.43       68.24      4.00 o 
   8   2   7        9.60        9.27      1.57 o 
   9   2   7        1.82        1.53      0.87 o 
  -7   3   7       20.36       29.10      0.95 o 
  -6   3   7       11.08       14.08      0.72 o 
  -5   3   7       34.14       35.78      1.43 o 
  -4   3   7       17.20       17.37      1.63 o 
  -3   3   7       42.05       42.38      1.07 o 
  -2   3   7      134.08      134.98      4.51 o 
  -1   3   7        5.73        4.74      1.10 o 
   0   3   7      114.59      111.43      2.96 o 
   1   3   7       55.12       65.37      2.21 o 
   2   3   7       11.85        9.76      0.95 o 
   3   3   7        0.57        0.90      0.74 o 
   5   3   7       15.25       17.75      1.16 o 
   6   3   7        0.35        2.52      1.09 o 
   7   3   7        3.61        1.25      0.97 o 
   8   3   7        2.92        1.19      2.20 o 
   9   3   7        0.27       -0.29      0.88 o 
  -7   4   7        0.04        0.23      0.52 o 
  -6   4   7        0.13        0.08      0.57 o 
  -5   4   7       10.03       11.00      1.02 o 
  -4   4   7       79.81       78.10      1.51 o 
  -3   4   7       29.58       29.59      0.93 o 
  -2   4   7       13.13       14.35      0.75 o 
  -1   4   7       23.93       21.69      1.47 o 
   0   4   7        0.87        0.43      0.90 o 
   1   4   7       25.40       24.72      1.51 o 
   2   4   7        2.31        1.41      0.60 o 
   3   4   7        0.28        0.85      1.13 o 
   4   4   7        0.21       -0.62      1.23 o 
   5   4   7       27.38       28.91      1.29 o 
   6   4   7       33.68       34.23      1.96 o 
   7   4   7       29.94       28.59      3.20 o 
   8   4   7        3.10        3.53      1.07 o 
   9   4   7        0.05        0.00      1.44 o 
  -7   5   7       21.47       30.02      1.20 o 
  -6   5   7        8.68       12.62      0.67 o 
  -5   5   7        5.51        6.44      0.57 o 
  -4   5   7        0.17        0.70      0.60 o 
  -3   5   7       84.63       89.83      1.65 o 
  -2   5   7        5.69        5.45      0.70 o 
  -1   5   7       33.47       34.45      1.06 o 
   1   5   7        6.53        7.15      1.36 o 
   2   5   7       43.82       46.20      1.42 o 
   3   5   7        5.39        5.24      1.08 o 
   4   5   7        5.47        4.58      1.04 o 
   5   5   7       34.80       36.90      1.50 o 
   6   5   7        0.47        3.06      1.57 o 
   7   5   7        0.48        0.80      1.39 o 
   8   5   7        1.17        0.55      1.10 o 
   9   5   7        2.41        0.15      1.33 o 
  -6   6   7        0.50        1.13      0.61 o 
  -5   6   7        0.04        0.80      0.66 o 
  -4   6   7       33.82       34.79      1.48 o 
  -3   6   7        7.60        8.13      0.68 o 
  -2   6   7        1.77        1.20      0.68 o 
  -1   6   7        6.89        6.97      0.98 o 
   0   6   7       24.17       27.40      1.20 o 
   1   6   7       29.41       25.51      9.20 o 
   2   6   7        1.55        1.70      1.55 o 
   3   6   7        0.91        1.87      0.93 o 
   4   6   7        2.91        1.36      1.40 o 
   5   6   7        8.70        8.23      1.38 o 
   6   6   7       35.27       38.91      2.00 o 
   7   6   7        1.48       -0.41      2.14 o 
   8   6   7        8.20        2.36      0.83 o 
  -6   7   7        1.69        1.46      0.76 o 
  -5   7   7        1.06        0.84      0.74 o 
  -4   7   7        8.67       10.08      0.76 o 
  -3   7   7       93.47      103.77      6.87 o 
  -2   7   7       21.01       21.76      1.39 o 
  -1   7   7        0.90       -0.25      1.12 o 
   0   7   7        0.19       -0.23      1.08 o 
   1   7   7        2.58       -1.39      3.63 o 
   2   7   7        0.25       -0.63      1.33 o 
   3   7   7       10.67       11.53      0.98 o 
   4   7   7        4.82        5.66      1.07 o 
   5   7   7        9.13       10.96      1.40 o 
   6   7   7        0.03        1.93      1.20 o 
   7   7   7        0.78        2.71      1.13 o 
   8   7   7        0.07       -0.16      0.73 o 
  -5   8   7        2.61        2.41      0.72 o 
  -4   8   7        3.18        3.59      0.76 o 
  -3   8   7       11.56       12.99      1.67 o 
  -2   8   7        4.02        4.79      0.75 o 
  -1   8   7        5.67        9.47      2.00 o 
   0   8   7        0.54        0.74      1.27 o 
   1   8   7        2.17        0.39      1.22 o 
   2   8   7       38.96       40.47      1.54 o 
   3   8   7        6.91        6.24      0.88 o 
   4   8   7        1.92        1.54      0.88 o 
   5   8   7        0.00        0.70      1.10 o 
   6   8   7        3.24        2.33      0.99 o 
   7   8   7        4.56       -0.07      0.85 o 
  -4   9   7        1.39        0.71      0.73 o 
  -3   9   7        4.11        4.50      3.08 o 
  -2   9   7       26.15       29.51      8.99 o 
  -1   9   7        6.68        5.97      0.62 o 
   0   9   7        0.01        1.01      0.88 o 
   1   9   7        0.01        0.13      0.88 o 
   2   9   7        0.00       -0.17      0.79 o 
   3   9   7        9.27       12.94      0.91 o 
   4   9   7        0.00        0.54      0.77 o 
   5   9   7        1.77        2.30      0.89 o 
   6   9   7        2.09        0.84      1.34 o 
  -3  10   7        6.39        2.92      0.70 o 
  -2  10   7        0.70        1.79      2.82 o 
  -1  10   7        2.09        2.62      0.54 o 
   0  10   7        0.04        0.11      1.43 o 
   1  10   7        0.55        1.31      1.04 o 
   2  10   7        5.96        7.27      0.55 o 
   3  10   7        9.63       10.53      0.69 o 
   4  10   7        1.32        0.89      0.76 o 
   0  11   7        0.14       -0.04      0.58 o 
   1  11   7        0.43        0.93      0.60 o 
   1  -5   8       13.33       11.55      4.57 o 
   2  -5   8        0.71        0.55      0.72 o 
   3  -5   8        0.12       -0.61      0.70 o 
   4  -5   8        0.30        0.14      0.52 o 
  -3  -4   8        2.77        3.79      0.67 o 
  -2  -4   8        0.19        0.05      0.68 o 
  -1  -4   8        0.05        0.11      1.06 o 
   0  -4   8        1.86        1.00      0.86 o 
   1  -4   8        5.39        6.48      0.86 o 
   2  -4   8       86.70      103.71      3.31 o 
   3  -4   8       18.79       17.61      0.91 o 
   4  -4   8        0.42        0.66      0.60 o 
   5  -4   8        0.00        0.08      0.55 o 
   6  -4   8        4.06        3.22      0.78 o 
  -4  -3   8        3.41        2.86      0.43 o 
  -3  -3   8        0.00       -0.01      0.57 o 
  -2  -3   8        0.06        0.00      0.62 o 
  -1  -3   8        0.64        0.40      0.79 o 
   0  -3   8        0.00       -0.47      0.86 o 
   1  -3   8       40.44       41.87      2.47 o 
   2  -3   8       73.52       78.25      3.27 o 
   3  -3   8        7.73        8.03      1.43 o 
   4  -3   8        1.39        1.04      1.19 o 
   5  -3   8        2.59        1.57      1.15 o 
   6  -3   8        5.52        5.50      0.59 o 
   7  -3   8        0.79        1.19      0.77 o 
  -5  -2   8        5.01        4.25      0.47 o 
  -4  -2   8        2.71        3.24      0.60 o 
  -3  -2   8        0.40        0.46      0.62 o 
  -2  -2   8        1.89        0.74      0.70 o 
  -1  -2   8        3.28        4.08      0.70 o 
   0  -2   8        3.29        1.89      1.19 o 
   1  -2   8        0.06       -0.79      1.46 o 
   2  -2   8      228.89      245.60      5.71 o 
   3  -2   8      119.39      122.59      4.03 o 
   4  -2   8        4.24        6.09      1.04 o 
   5  -2   8        1.90        2.96      0.91 o 
   6  -2   8        9.15        7.62      0.90 o 
   7  -2   8        5.39        3.18      1.04 o 
   8  -2   8        1.16        0.44      0.43 o 
  -6  -1   8        2.42        1.03      0.57 o 
  -5  -1   8        0.72        0.52      0.52 o 
  -4  -1   8        2.67        2.68      0.64 o 
  -3  -1   8        9.81        8.99      1.16 o 
  -2  -1   8        3.25        2.17      0.73 o 
  -1  -1   8        0.30        1.39      0.73 o 
   0  -1   8        1.12        0.97      0.93 o 
   1  -1   8        4.60        5.84      1.35 o 
   2  -1   8      311.42      306.39      5.53 o 
   3  -1   8       11.40        8.99      1.06 o 
   4  -1   8        0.68        0.94      0.83 o 
   5  -1   8       12.52       11.99      0.85 o 
   6  -1   8       13.54       12.28      0.78 o 
   7  -1   8        2.28        3.68      1.73 o 
   8  -1   8       10.67       11.65      1.29 o 
  -6   0   8        0.03       -0.25      0.51 o 
  -5   0   8        4.00        4.67      0.70 o 
  -4   0   8       10.59       11.24      0.67 o 
  -3   0   8        5.32        3.38      0.62 o 
  -2   0   8        0.79       -0.38      0.59 o 
  -1   0   8        1.63        0.66      0.64 o 
   0   0   8        8.62        9.92      1.25 o 
   1   0   8        9.16        8.55      0.84 o 
   2   0   8       33.97       37.54      1.88 o 
   3   0   8      572.21      594.40      6.66 o 
   4   0   8        1.38        1.53      1.02 o 
   5   0   8       44.17       41.61      1.39 o 
   6   0   8        5.14        4.25      0.77 o 
   7   0   8        8.59        8.55      0.83 o 
   8   0   8        1.64        1.29      0.69 o 
   9   0   8        6.38        6.15      0.63 o 
  -6   1   8        1.97        2.12      1.32 o 
  -5   1   8        0.73        0.80      0.53 o 
  -4   1   8        0.23       -0.22      0.57 o 
  -3   1   8       10.78       10.58      0.69 o 
  -2   1   8        0.00        0.64      0.60 o 
  -1   1   8        8.57       10.79      0.87 o 
   0   1   8        2.57        2.76      0.63 o 
   1   1   8        7.76        8.21      0.82 o 
   2   1   8      367.57      430.15      6.82 o 
   3   1   8      304.50      346.37      5.03 o 
   4   1   8       35.16       39.91      1.66 o 
   5   1   8       17.18       14.84      1.14 o 
   6   1   8       27.04       21.68      1.04 o 
   7   1   8        1.77        2.05      1.02 o 
   8   1   8        0.93        0.78      0.72 o 
   9   1   8        0.00       -0.18      0.68 o 
  -6   2   8        4.33        4.66      0.60 o 
  -5   2   8        5.22        4.82      0.51 o 
  -4   2   8       13.46       14.11      0.93 o 
  -3   2   8       54.39       49.89      1.31 o 
  -2   2   8        8.16        6.29      0.62 o 
  -1   2   8        2.09        1.67      0.63 o 
   0   2   8       10.11       10.51      0.89 o 
   1   2   8       18.99       15.69      1.38 o 
   3   2   8      330.87      447.00      7.45 o 
   4   2   8       33.87       32.95      2.28 o 
   5   2   8       17.42       17.59      1.26 o 
   6   2   8        2.31        1.15      1.01 o 
   7   2   8       14.32       12.87      1.63 o 
   8   2   8        2.82        2.57      0.74 o 
   9   2   8        0.45        1.21      0.74 o 
  -6   3   8        0.18        0.39      0.49 o 
  -5   3   8        0.09       -0.01      0.61 o 
  -4   3   8        0.70        0.99      0.57 o 
  -3   3   8       13.21       12.14      0.68 o 
  -2   3   8        7.86        7.38      0.65 o 
  -1   3   8       15.77       16.72      1.28 o 
   0   3   8      106.94      105.78      2.20 o 
   1   3   8        4.09        2.22      0.80 o 
   2   3   8      329.29      333.26      5.24 o 
   3   3   8      565.97      756.31      9.67 o 
   4   3   8       10.32       10.55      1.24 o 
   5   3   8        3.81        4.75      1.06 o 
   6   3   8        2.80        2.03      0.98 o 
   7   3   8       29.18       26.30      1.29 o 
   8   3   8        0.32       -0.39      0.79 o 
   9   3   8        2.55        2.68      0.75 o 
  -6   4   8        7.10        9.23      0.67 o 
  -5   4   8        0.14       -0.41      0.71 o 
  -4   4   8        0.02        0.06      0.62 o 
  -3   4   8      127.51      130.68      2.49 o 
  -2   4   8        5.33        3.12      0.67 o 
  -1   4   8       26.62       24.74      1.21 o 
   0   4   8        3.60        3.79      0.76 o 
   1   4   8       18.77       18.28      1.03 o 
   2   4   8       32.38       34.25      1.81 o 
   3   4   8       77.44       83.14      1.58 o 
   4   4   8       62.06       62.57      1.67 o 
   5   4   8       11.77       10.55      0.90 o 
   6   4   8       11.78        9.36      1.06 o 
   7   4   8        5.22        4.58      0.91 o 
   8   4   8        7.06        6.83      0.77 o 
   9   4   8        1.40       -0.67      1.23 o 
  -6   5   8        1.39        1.29      0.46 o 
  -5   5   8        0.35        1.04      0.57 o 
  -4   5   8        0.05       -0.09      0.57 o 
  -3   5   8       55.63       57.65      2.01 o 
  -2   5   8       11.35       13.55      0.79 o 
  -1   5   8       14.79       15.21      0.77 o 
   0   5   8       13.38       14.19      0.93 o 
   1   5   8       13.40       13.87      1.27 o 
   2   5   8      119.67      119.27      3.62 o 
   3   5   8      386.04      369.16      4.21 o 
   4   5   8       66.94       70.74      1.91 o 
   5   5   8        0.01       -0.04      1.03 o 
   6   5   8        3.87        2.24      1.20 o 
   7   5   8        1.50        2.50      1.26 o 
   8   5   8        6.19        3.64      1.00 o 
  -6   6   8        3.09        4.48      0.72 o 
  -5   6   8        0.02        0.02      0.53 o 
  -4   6   8        0.50       -0.29      0.84 o 
  -3   6   8        2.94        2.14      0.61 o 
  -2   6   8       63.53       65.35      1.30 o 
  -1   6   8       24.21       25.77      1.15 o 
   0   6   8       13.99       12.75      0.86 o 
   1   6   8        0.66       -0.23      1.59 o 
   2   6   8       12.63       13.13      1.02 o 
   3   6   8        4.98        6.25      1.13 o 
   4   6   8       57.07       58.96      1.82 o 
   5   6   8        3.22        2.92      0.95 o 
   6   6   8        0.28       -0.34      1.29 o 
   7   6   8        2.54        1.45      1.49 o 
   8   6   8        1.35        0.34      0.84 o 
  -5   7   8        0.65        1.80      0.80 o 
  -4   7   8        1.90        1.68      1.00 o 
  -3   7   8       47.66       54.74      1.60 o 
  -2   7   8       24.99       28.03      1.28 o 
  -1   7   8       17.74       21.20      0.89 o 
   0   7   8        4.57        4.27      1.03 o 
   1   7   8       15.04       15.06      5.04 o 
   2   7   8       34.95       33.66      1.88 o 
   3   7   8      195.37      194.18      5.22 o 
   4   7   8       32.26       35.77      1.50 o 
   5   7   8        1.78        1.90      1.16 o 
   6   7   8        1.54        2.46      1.07 o 
   7   7   8        0.99        0.50      0.94 o 
  -5   8   8        0.29       -0.05      0.64 o 
  -4   8   8        1.40        2.45      0.77 o 
  -3   8   8        2.64        3.62      0.98 o 
  -2   8   8       19.46       21.20      1.03 o 
  -1   8   8        1.71        2.21      0.77 o 
   0   8   8        0.94        1.72      1.35 o 
   1   8   8       17.20       19.74      1.79 o 
   2   8   8        4.85        6.07      0.88 o 
   3   8   8        0.08        0.58      0.82 o 
   4   8   8        1.37        1.04      1.09 o 
   5   8   8        0.00        1.22      0.99 o 
   6   8   8        0.31        0.22      0.68 o 
   7   8   8        0.37        0.12      0.72 o 
  -4   9   8        3.72        2.23      0.66 o 
  -3   9   8        2.38        2.65      0.80 o 
  -2   9   8       40.81       18.84      1.40 o 
  -1   9   8        0.25        0.58      0.56 o 
   0   9   8        0.57       -0.68      0.68 o 
   1   9   8        2.94        3.42      0.78 o 
   2   9   8        2.51        2.17      0.75 o 
   3   9   8       40.65       49.50      5.33 o 
   4   9   8       35.89       34.64     19.22 o 
   5   9   8        2.99        1.13      1.33 o 
  -2  10   8        0.00       -0.12      0.56 o 
  -1  10   8        2.61        2.54      0.48 o 
   0  10   8        0.26        0.37      0.74 o 
   1  10   8        0.03        0.94      0.56 o 
   2  10   8        0.48        0.33      0.66 o 
   3  10   8        0.49        0.32      0.57 o 
   4  10   8        0.32        0.44      0.71 o 
  -1  -4   9        0.07       -0.04      0.99 o 
   0  -4   9        0.07       -0.69      0.98 o 
   1  -4   9        9.10        9.77      0.69 o 
   2  -4   9       21.31       23.76      0.99 o 
   3  -4   9        1.73        2.36      0.64 o 
   4  -4   9        4.64        5.91      0.79 o 
   5  -4   9        0.01       -0.72      0.72 o 
  -3  -3   9        0.52        0.44      0.58 o 
  -2  -3   9        3.14        2.59      0.76 o 
  -1  -3   9        2.36        2.67      0.65 o 
   0  -3   9        7.45        8.64      0.80 o 
   1  -3   9        0.27        0.33      1.19 o 
   2  -3   9       31.05       30.88      2.02 o 
   3  -3   9       21.01       17.95      1.56 o 
   4  -3   9        9.11        8.77      0.83 o 
   5  -3   9        3.36        4.19      0.53 o 
   6  -3   9        0.18        0.87      0.75 o 
  -4  -2   9        0.18        0.07      0.48 o 
  -3  -2   9        3.01        3.86      0.71 o 
  -2  -2   9        1.51        2.74      0.80 o 
  -1  -2   9        0.11        0.32      0.92 o 
   0  -2   9        1.58        0.98      0.81 o 
   1  -2   9       11.73       11.08      1.57 o 
   2  -2   9       99.33      101.45      3.65 o 
   3  -2   9        6.92        8.28      1.36 o 
   4  -2   9        2.68        2.81      1.19 o 
   5  -2   9       13.13       14.40      1.50 o 
   6  -2   9        0.36        0.53      0.85 o 
   7  -2   9        0.09       -0.29      0.75 o 
  -4  -1   9        0.35        0.67      0.48 o 
  -3  -1   9        0.38       -0.32      0.57 o 
  -2  -1   9        6.81        7.12      0.78 o 
  -1  -1   9       19.81       17.09      1.01 o 
   0  -1   9       11.74       11.58      1.22 o 
   1  -1   9       14.51       11.85      1.02 o 
   2  -1   9       15.05       10.88      1.60 o 
   3  -1   9      102.79      106.34      2.61 o 
   4  -1   9       14.57       16.21      0.92 o 
   5  -1   9        0.00        0.05      0.68 o 
   6  -1   9        5.72        7.42      0.74 o 
   7  -1   9        0.38        0.44      0.91 o 
   8  -1   9        0.13        0.38      0.68 o 
  -5   0   9        3.68        2.97      0.47 o 
  -4   0   9        0.20        0.05      0.48 o 
  -3   0   9        1.50        3.08      0.56 o 
  -2   0   9        4.46        3.82      0.57 o 
  -1   0   9        0.11       -0.61      0.61 o 
   0   0   9        3.35        3.01      0.80 o 
   1   0   9        0.06        0.54      1.17 o 
   2   0   9      259.30      278.36      4.10 o 
   3   0   9       51.26       56.07      1.94 o 
   4   0   9        0.01        1.26      1.07 o 
   5   0   9        0.61        1.08      0.73 o 
   6   0   9        4.54        4.38      0.68 o 
   7   0   9        1.49        1.79      0.67 o 
   8   0   9        6.79        7.02      0.79 o 
  -5   1   9        7.60        9.18      0.85 o 
  -4   1   9        2.25        2.69      0.51 o 
  -3   1   9        1.12        1.58      0.54 o 
  -2   1   9        5.47        3.51      0.61 o 
  -1   1   9       32.93       23.80      0.96 o 
   0   1   9       37.72       32.61      1.08 o 
   1   1   9        0.03        0.26      0.72 o 
   2   1   9       84.64       88.31      3.01 o 
   3   1   9      249.90      274.13      6.48 o 
   4   1   9       13.61       13.69      1.06 o 
   5   1   9        2.56        2.51      0.77 o 
   6   1   9        0.45       -0.30      0.89 o 
   7   1   9        5.19        4.84      1.64 o 
   8   1   9        0.29        0.68      0.58 o 
  -6   2   9        0.11       -0.10      0.57 o 
  -5   2   9        0.48        1.04      0.46 o 
  -4   2   9        6.85        7.63      0.57 o 
  -3   2   9        7.08        8.53      0.63 o 
  -2   2   9        9.13        8.48      0.65 o 
  -1   2   9        4.82        2.16      0.61 o 
   0   2   9        8.41        6.97      1.20 o 
   1   2   9       10.50       11.79      0.85 o 
   2   2   9      166.22      208.59      3.81 o 
   3   2   9      394.82      488.76     10.11 o 
   4   2   9        1.87        0.13      1.51 o 
   5   2   9        4.09        4.27      0.97 o 
   6   2   9       10.94       12.04      0.99 o 
   7   2   9        0.80       -0.43      0.74 o 
   8   2   9        0.93        1.60      0.63 o 
  -6   3   9        1.89        1.65      0.59 o 
  -5   3   9        6.27        6.40      0.67 o 
  -4   3   9        0.07        0.91      0.50 o 
  -3   3   9        1.22        1.10      0.53 o 
  -2   3   9        5.40        5.25      0.65 o 
  -1   3   9       38.23       30.03      1.05 o 
   0   3   9       13.64       11.11      0.90 o 
   1   3   9        1.26        1.21      1.58 o 
   2   3   9       82.40       88.53     14.46 o 
   3   3   9       47.45       62.14      2.92 o 
   4   3   9       91.25      102.08      6.72 o 
   5   3   9        0.74        1.84      1.01 o 
   6   3   9        0.02       -0.62      0.91 o 
   7   3   9        1.80        2.35      1.10 o 
   8   3   9        0.31        0.18      0.61 o 
  -6   4   9        0.73        0.81      0.57 o 
  -5   4   9        4.00        5.25      0.51 o 
  -4   4   9       10.05       11.68      0.63 o 
  -3   4   9        3.14        2.81      0.58 o 
  -2   4   9        3.69        4.01      0.62 o 
  -1   4   9       73.41       54.39      1.71 o 
   0   4   9        2.86        2.65      0.77 o 
   1   4   9        2.37        1.68      0.79 o 
   2   4   9        0.14       -1.18      1.18 o 
   3   4   9      347.70      354.36      4.12 o 
   4   4   9       83.26       97.27      7.62 o 
   5   4   9        0.22       -0.17      0.85 o 
   6   4   9        0.02       -0.33      0.95 o 
   7   4   9        4.77        5.21      1.28 o 
   8   4   9        1.16        0.97      0.98 o 
  -5   5   9        0.18        0.32      0.46 o 
  -4   5   9        1.24        1.66      0.48 o 
  -3   5   9        0.48        0.05      0.58 o 
  -2   5   9        0.00       -0.11      0.64 o 
  -1   5   9       37.38       33.52      1.37 o 
   0   5   9       36.30       28.84      2.22 o 
   1   5   9        7.51        8.06      1.15 o 
   2   5   9       18.41       14.69      0.87 o 
   3   5   9       15.74       14.46      0.77 o 
   4   5   9      116.09      122.16      2.01 o 
   5   5   9        1.65        1.66      0.82 o 
   6   5   9        0.47       -0.78      0.78 o 
   7   5   9        0.15       -0.90      1.09 o 
   8   5   9        0.00       -0.81      0.81 o 
  -5   6   9        0.25       -0.01      0.53 o 
  -4   6   9        1.09        1.44      0.66 o 
  -3   6   9        5.71        6.74      0.57 o 
  -2   6   9        0.54        0.07      0.62 o 
  -1   6   9       53.42       50.72      1.74 o 
   0   6   9       13.19       12.06      0.69 o 
   1   6   9        0.11        0.45      0.84 o 
   2   6   9        2.01        3.26      1.25 o 
   3   6   9       99.40       98.15      3.89 o 
   4   6   9       85.73       91.74      1.69 o 
   5   6   9        1.71        1.81      0.90 o 
   6   6   9        0.29        0.06      0.82 o 
   7   6   9        0.83        0.03      0.96 o 
   8   6   9        0.03       -0.69      0.69 o 
  -5   7   9        0.86        0.92      0.62 o 
  -4   7   9        0.46       -0.52      0.77 o 
  -3   7   9        3.24        3.76      0.66 o 
  -2   7   9        2.19        2.98      0.73 o 
  -1   7   9        1.23        1.34      0.65 o 
   0   7   9       28.76       28.89      1.01 o 
   1   7   9        0.47       -0.37      0.80 o 
   2   7   9       12.54       10.02      0.92 o 
   3   7   9        6.52        6.89      0.89 o 
   4   7   9        3.59        2.05      0.90 o 
   5   7   9        4.79        5.78      2.48 o 
   6   7   9        1.54        1.14      0.89 o 
   7   7   9        0.32       -0.66      0.82 o 
  -4   8   9        0.00       -0.55      0.69 o 
  -3   8   9        0.06        1.11      0.87 o 
  -2   8   9        0.04       -0.93      0.93 o 
  -1   8   9       13.40       14.67      1.24 o 
   0   8   9       46.20       50.44      2.68 o 
   1   8   9        9.53        9.29      0.91 o 
   2   8   9        0.44        0.36      1.10 o 
   3   8   9       27.02       27.97      1.83 o 
   4   8   9       48.38       50.97      7.53 o 
   5   8   9       11.60       11.74      1.34 o 
   6   8   9        0.46       -0.21      0.64 o 
  -3   9   9        1.43        1.32      0.48 o 
  -2   9   9       12.64       13.31      2.29 o 
  -1   9   9        0.21        0.29      0.50 o 
   0   9   9        0.66        0.43      0.61 o 
   1   9   9        1.09        0.86      0.51 o 
   2   9   9        6.62        7.27      0.56 o 
   3   9   9        0.55        0.63      0.66 o 
   4   9   9        0.00        0.84      0.68 o 
   5   9   9        2.58        3.20      0.77 o 
  -1  10   9        1.56        1.13      0.71 o 
   0  10   9       18.95       16.63      1.08 o 
   1  10   9        0.70        1.20      0.70 o 
   2  10   9        0.57        0.71      0.41 o 
   3  10   9        1.99        1.85      0.43 o 
  -1  -3  10        2.72        0.53      0.81 o 
   0  -3  10        0.87       -0.07      0.89 o 
   1  -3  10        7.67        9.20      1.28 o 
   2  -3  10        1.36        1.72      0.61 o 
   3  -3  10       10.73        9.67      0.66 o 
   4  -3  10        0.75        0.93      0.54 o 
  -2  -2  10        4.82        5.06      1.28 o 
  -1  -2  10        5.01        3.87      0.83 o 
   0  -2  10        7.75        7.53      0.72 o 
   1  -2  10        0.55        0.17      1.04 o 
   2  -2  10        7.21        8.02      1.25 o 
   3  -2  10        6.78        7.03      1.05 o 
   4  -2  10        9.44        9.92      2.08 o 
   5  -2  10        0.30        0.42      0.66 o 
   6  -2  10        0.05       -0.71      0.71 o 
  -3  -1  10        0.10       -0.24      0.50 o 
  -2  -1  10       16.92       15.85      1.16 o 
  -1  -1  10        7.24        6.86      0.70 o 
   0  -1  10        1.65        3.54      0.73 o 
   1  -1  10        3.55        3.63      1.11 o 
   2  -1  10        4.06        5.03      1.32 o 
   3  -1  10        0.71        2.32      0.85 o 
   4  -1  10       16.10       18.27      0.97 o 
   5  -1  10        2.49        2.68      0.74 o 
   6  -1  10        4.77        5.77      0.91 o 
   7  -1  10        2.45        2.00      0.64 o 
  -4   0  10        0.89        1.64      0.59 o 
  -3   0  10        0.44       -0.56      0.70 o 
  -2   0  10        0.16        0.62      0.80 o 
  -1   0  10       25.33       19.31      1.44 o 
   0   0  10       12.74       10.62      1.14 o 
   1   0  10        3.52        4.95      0.82 o 
   2   0  10        7.61       10.20      1.45 o 
   3   0  10       20.59       24.89      3.13 o 
   4   0  10        0.09        1.78      0.69 o 
   5   0  10       15.62       15.43      1.63 o 
   6   0  10        3.02        2.78      0.56 o 
   7   0  10        0.82        0.62      0.77 o 
  -4   1  10        1.18        1.71      0.77 o 
  -3   1  10        1.62        0.72      0.47 o 
  -2   1  10       20.65       20.65      1.18 o 
  -1   1  10       34.51       27.29      2.09 o 
   0   1  10        3.36        2.99      0.73 o 
   1   1  10        0.39        1.23      0.85 o 
   2   1  10        0.37        1.06      1.93 o 
   3   1  10       16.31       16.64      1.17 o 
   4   1  10        3.28        2.72      0.93 o 
   5   1  10        6.03        7.07      0.70 o 
   6   1  10        2.50        2.46      0.62 o 
   7   1  10        3.62        3.53      0.59 o 
   8   1  10        2.17        2.27      0.62 o 
  -5   2  10        1.10        0.85      0.42 o 
  -4   2  10        3.81        4.71      0.52 o 
  -3   2  10        1.58        1.35      0.49 o 
  -2   2  10       12.04        9.99      0.91 o 
  -1   2  10        5.41        3.53      0.66 o 
   0   2  10       37.73       25.97      1.18 o 
   1   2  10        2.78        2.71      0.89 o 
   2   2  10        3.01        1.98      0.81 o 
   3   2  10        2.22        1.49      1.06 o 
   4   2  10       49.72       57.73      2.77 o 
   5   2  10       20.05       19.46      1.26 o 
   6   2  10        0.00       -0.76      0.76 o 
   7   2  10        5.97        6.34      1.20 o 
   8   2  10        0.53        1.23      1.01 o 
  -5   3  10        6.18        5.69      0.47 o 
  -4   3  10       10.40       12.75      1.00 o 
  -3   3  10        0.57        0.25      0.61 o 
  -2   3  10        0.33        0.27      0.63 o 
  -1   3  10      109.79       90.70      2.09 o 
   0   3  10       23.80       18.19      1.85 o 
   1   3  10        0.02       -0.26      1.01 o 
   2   3  10        1.76        2.13      1.44 o 
   3   3  10       14.79       18.96      1.65 o 
   4   3  10       13.58       15.74      1.08 o 
   5   3  10       36.60       43.20      3.88 o 
   6   3  10        2.56        3.32      0.78 o 
   7   3  10        0.14       -0.41      0.64 o 
   8   3  10        1.99        2.32      0.49 o 
  -5   4  10        0.00       -0.10      0.44 o 
  -4   4  10        4.97        6.21      0.56 o 
  -3   4  10        0.00       -0.16      0.57 o 
  -2   4  10        5.80        4.80      0.62 o 
  -1   4  10        0.92        0.68      0.68 o 
   0   4  10       51.17       44.13      1.52 o 
   1   4  10        0.67       -0.63      1.12 o 
   2   4  10       10.58        8.25      1.12 o 
   3   4  10        3.96        4.06      0.78 o 
   4   4  10        0.44        0.28      1.25 o 
   5   4  10        0.67        1.24      1.21 o 
   6   4  10        2.18        2.41      0.82 o 
   7   4  10        6.92        8.72      0.69 o 
   8   4  10        0.49       -0.35      0.67 o 
  -5   5  10        1.78        0.49      0.61 o 
  -4   5  10        6.63        7.58      0.47 o 
  -3   5  10        0.95        1.60      0.49 o 
  -2   5  10        9.30       11.46      0.91 o 
  -1   5  10       32.51       29.44      3.55 o 
   0   5  10       49.23       40.21      1.50 o 
   1   5  10       18.71       19.56      1.10 o 
   2   5  10        0.06       -0.07      0.73 o 
   3   5  10        0.12       -0.39      0.77 o 
   4   5  10       38.20       39.94      1.36 o 
   5   5  10        1.40        1.31      0.73 o 
   6   5  10       11.28       12.11      0.92 o 
   7   5  10        2.01        1.00      0.89 o 
  -4   6  10        0.77        1.36      0.51 o 
  -3   6  10        0.98        1.55      0.46 o 
  -2   6  10        3.92        3.51      0.57 o 
  -1   6  10        8.53        8.01      0.69 o 
   0   6  10       18.77       19.11      1.08 o 
   1   6  10        5.43        4.08      0.66 o 
   2   6  10        5.35        4.29      0.67 o 
   3   6  10        0.84        1.52      0.65 o 
   4   6  10       16.23       15.41      0.74 o 
   5   6  10        1.79        2.01      1.03 o 
   6   6  10        3.19        3.99      1.13 o 
   7   6  10        2.09        0.62      0.79 o 
  -4   7  10        1.19        1.39      0.64 o 
  -3   7  10        4.25        4.30      0.54 o 
  -2   7  10        4.25        4.79      0.59 o 
  -1   7  10        4.27        3.77      0.62 o 
   0   7  10       41.13       44.65      3.26 o 
   1   7  10        3.94        3.80      0.62 o 
   2   7  10        2.19        3.14      0.61 o 
   3   7  10        1.15        0.92      0.58 o 
   4   7  10        5.21        4.83      0.59 o 
   5   7  10        0.77        0.03      0.74 o 
   6   7  10        0.95        0.45      1.00 o 
  -3   8  10        0.35        1.32      0.69 o 
  -2   8  10        0.01       -0.10      0.54 o 
  -1   8  10        7.55        6.70      0.70 o 
   0   8  10        3.35        3.48      0.52 o 
   1   8  10        0.60        0.55      0.51 o 
   2   8  10        6.05        6.08      0.55 o 
   3   8  10        0.86        1.26      0.54 o 
   4   8  10        5.67        5.53      0.58 o 
   5   8  10        1.48        0.89      0.72 o 
  -2   9  10       11.64        8.16      0.65 o 
  -1   9  10        0.03        0.54      0.66 o 
   0   9  10       31.15       35.75      1.05 o 
   1   9  10        2.28        2.82      0.45 o 
   2   9  10        1.19        0.53      0.44 o 
   3   9  10        0.01        0.53      0.41 o 
   4   9  10        0.01       -0.21      0.66 o 
   1  10  10        1.68        1.84      0.39 o 
   2  10  10        3.43        1.94      0.82 o 
   0  -2  11        0.96        1.52      0.73 o 
   1  -2  11        4.77        4.86      0.93 o 
   2  -2  11        0.18        0.22      0.77 o 
   3  -2  11        0.34        0.57      0.77 o 
   4  -2  11        0.05       -0.10      0.49 o 
  -2  -1  11        0.01        1.31      0.69 o 
  -1  -1  11        1.41        1.42      0.50 o 
   0  -1  11        1.02        1.23      0.58 o 
   1  -1  11        1.99        3.65      0.97 o 
   2  -1  11        9.99       10.56      1.25 o 
   3  -1  11        0.02        1.17      0.89 o 
   4  -1  11        0.14       -0.35      1.80 o 
   5  -1  11        1.65        1.73      0.55 o 
  -2   0  11        1.02        1.46      0.87 o 
  -1   0  11        0.00       -0.29      0.57 o 
   0   0  11        8.85       10.70      2.24 o 
   1   0  11        7.55        9.01      1.23 o 
   2   0  11        1.35        1.92      1.11 o 
   3   0  11        0.13        0.51      0.75 o 
   4   0  11        1.12        1.58      0.80 o 
   5   0  11        1.76        2.47      0.67 o 
   6   0  11        0.13       -0.17      0.76 o 
  -3   1  11        0.80        0.28      0.57 o 
  -2   1  11        0.45        1.10      0.64 o 
  -1   1  11        0.86        1.22      0.61 o 
   0   1  11        4.43        4.29      1.48 o 
   1   1  11        2.73        2.34      0.73 o 
   2   1  11        8.71       10.24      1.23 o 
   3   1  11        0.11        0.11      1.25 o 
   4   1  11        1.55        1.60      0.62 o 
   5   1  11        0.04        0.82      0.58 o 
   6   1  11        5.41        7.40      0.74 o 
   7   1  11        0.60        1.72      0.63 o 
  -3   2  11        0.37        0.21      0.46 o 
  -2   2  11        0.76        1.50      0.51 o 
  -1   2  11        0.37        0.65      0.78 o 
   0   2  11        1.12        1.32      0.70 o 
   1   2  11        1.43        1.60      0.73 o 
   2   2  11        7.48        7.57      0.80 o 
   3   2  11        1.30        2.23      0.94 o 
   4   2  11        0.03       -1.07      1.13 o 
   5   2  11        1.07        1.32      0.73 o 
   6   2  11        9.54       11.91      0.82 o 
   7   2  11        1.18        1.62      0.48 o 
  -4   3  11       26.17       22.30      8.14 o 
  -3   3  11        0.25        0.30      0.45 o 
  -2   3  11        1.80        2.66      0.52 o 
  -1   3  11        0.17       -0.10      0.54 o 
   0   3  11        1.63        2.69      0.77 o 
   1   3  11        2.02        2.15      0.87 o 
   2   3  11        0.05       -0.83      0.98 o 
   3   3  11        0.03       -0.11      0.91 o 
   4   3  11        5.56        4.04      0.87 o 
   5   3  11        2.66        2.59      1.02 o 
   6   3  11        8.03        9.08      0.73 o 
   7   3  11        5.43        6.83      0.73 o 
  -4   4  11        4.89        5.60      1.72 o 
  -3   4  11        7.20        8.29      0.55 o 
  -2   4  11        2.65        2.98      0.54 o 
  -1   4  11        2.61        1.29      0.97 o 
   0   4  11        1.67        1.34      0.81 o 
   1   4  11        0.05        0.39      0.86 o 
   2   4  11        0.51        1.54      0.75 o 
   3   4  11        6.40        7.39      0.88 o 
   4   4  11        5.33        6.27      0.68 o 
   5   4  11        0.03       -0.03      0.71 o 
   6   4  11        8.93       10.69      0.75 o 
   7   4  11        0.01        0.22      0.50 o 
  -4   5  11       10.84        6.54      0.61 o 
  -3   5  11        7.52        8.05      0.61 o 
  -2   5  11        1.81        2.65      0.41 o 
  -1   5  11        0.90        0.86      0.46 o 
   0   5  11        2.05        1.19      0.64 o 
   1   5  11        0.06        0.90      0.72 o 
   2   5  11        0.40       -0.35      0.71 o 
   3   5  11        0.20        0.79      0.73 o 
   4   5  11        1.02        0.72      0.67 o 
   5   5  11        0.66        0.71      0.62 o 
   6   5  11        2.55        1.96      0.93 o 
   7   5  11        7.40        3.07      0.64 o 
  -3   6  11        1.43        1.15      0.46 o 
  -2   6  11        4.72        5.14      1.14 o 
  -1   6  11        0.00       -0.06      0.50 o 
   0   6  11        0.43       -0.21      0.57 o 
   1   6  11        2.18        2.14      0.59 o 
   2   6  11        0.04        0.38      0.60 o 
   3   6  11        0.67        0.68      0.61 o 
   4   6  11       12.58       11.65      5.11 o 
   5   6  11        2.54        2.07      0.71 o 
   6   6  11        3.34        1.66      0.78 o 
  -3   7  11       15.50       13.58      0.69 o 
  -2   7  11        0.03        0.39      0.49 o 
  -1   7  11        0.24        0.24      0.48 o 
   0   7  11        0.11        0.28      0.51 o 
   1   7  11        1.23        0.83      0.52 o 
   2   7  11        0.22        0.73      0.52 o 
   3   7  11        0.69        0.63      0.52 o 
   4   7  11        0.00       -0.15      0.61 o 
   5   7  11        1.80        0.79      1.00 o 
  -2   8  11        3.74        2.28      0.66 o 
  -1   8  11        0.27        0.16      1.12 o 
   0   8  11        0.26        0.00      0.44 o 
   1   8  11        1.04        1.34      0.44 o 
   2   8  11        0.59        0.87      0.71 o 
   3   8  11        0.09        0.70      0.44 o 
   4   8  11        3.24        1.93      0.77 o 
   5   8  11        2.27        1.80      0.65 o 
   0   9  11        2.67        2.24      0.52 o 
   1   9  11        0.71        0.36      0.43 o 
   2   9  11        0.00       -0.16      0.36 o 
   3   9  11        0.15        0.16      0.65 o 
   0   0  12        0.21        0.61      0.73 o 
   1   0  12        0.00        0.45      0.80 o 
   2   0  12        4.00        5.33      0.86 o 
   3   0  12        1.78        0.79      0.83 o 
  -1   1  12        3.93        3.79      0.46 o 
   0   1  12        0.68        0.58      0.53 o 
   1   1  12        0.47        0.20      0.98 o 
   2   1  12        6.38        7.07      1.01 o 
   3   1  12       12.82       13.20      1.17 o 
   4   1  12        0.00       -1.17      1.17 o 
   5   1  12        4.41        5.20      0.72 o 
  -2   2  12        3.97        4.18      0.52 o 
  -1   2  12        0.10        1.65      0.51 o 
   0   2  12        1.21        0.75      0.58 o 
   1   2  12        1.71        1.54      0.64 o 
   3   2  12        0.07       -0.36      1.06 o 
   4   2  12        0.33        0.27      0.88 o 
   5   2  12        4.93        6.78      0.79 o 
   6   2  12        0.19        0.02      0.61 o 
  -2   3  12        0.63        0.19      0.55 o 
  -1   3  12        1.40        1.99      0.63 o 
   0   3  12        2.98        2.25      0.67 o 
   1   3  12        4.91        4.95      0.74 o 
   2   3  12        0.16       -0.26      0.75 o 
   3   3  12        6.62        8.13      1.05 o 
   4   3  12        7.41        7.69      0.59 o 
   5   3  12        1.80        1.76      0.56 o 
   6   3  12       21.75       29.05      0.84 o 
  -2   4  12       11.43       14.03      0.58 o 
  -1   4  12        1.40        1.90      0.44 o 
   0   4  12        0.29        0.05      0.54 o 
   1   4  12        0.70        0.98      0.54 o 
   2   4  12        0.80        0.97      0.82 o 
   3   4  12       16.96       20.39      1.31 o 
   4   4  12        1.28        1.15      0.90 o 
   5   4  12        8.74        6.73      1.47 o 
   6   4  12        0.85        2.13      0.53 o 
  -2   5  12        2.29        2.12      0.43 o 
  -1   5  12        1.17        0.14      0.42 o 
   0   5  12       15.53       18.56      1.48 o 
   1   5  12        1.54        1.56      0.53 o 
   2   5  12        1.17        0.80      0.58 o 
   3   5  12        0.05        0.28      0.87 o 
   4   5  12        8.34        9.16      0.83 o 
   5   5  12        0.12        0.37      0.60 o 
  -2   6  12        1.84        2.57      0.47 o 
  -1   6  12        1.28        0.73      0.54 o 
   0   6  12        4.60        4.46      0.49 o 
   1   6  12        4.51        5.64      0.57 o 
   2   6  12        2.32        2.36      0.53 o 
   3   6  12        0.51        0.65      0.49 o 
   4   6  12       11.29       12.59      0.97 o 
  -1   7  12        0.29        0.68      0.48 o 
   0   7  12        0.04       -0.19      0.45 o 
   1   7  12        5.20        5.88      1.00 o 
   2   7  12        3.19        4.88      1.21 o 
   3   7  12        0.10        0.16      0.48 o 
   4   7  12        0.08        0.82      0.73 o 
   0   8  12        2.70        3.33      0.44 o 
   1   8  12        0.28        0.49      0.46 o 
   2   8  12        0.91        1.66      0.40 o 
   3   8  12        1.69        1.97      0.62 o 
   2   2  13       32.37       42.31      1.32 o 
   3   2  13        2.52        3.50      0.65 o 
   0   3  13        0.12        0.03      0.61 o 
   1   3  13        0.16        0.18      0.67 o 
   2   3  13        3.03        3.91      0.74 o 
   3   3  13       10.43        9.03      0.80 o 
   4   3  13        0.05       -0.21      0.64 o 
   0   4  13        1.54        2.16      0.38 o 
   1   4  13        5.01        4.68      0.99 o 
   2   4  13       12.56       18.96      1.02 o 
   3   4  13       26.05       27.96      3.72 o 
   4   4  13        1.29        0.45      0.66 o 
   0   5  13        2.34        2.26      0.36 o 
   1   5  13        0.14        0.28      0.40 o 
   2   5  13        0.31        0.45      0.79 o 
   3   5  13        0.24        0.29      0.50 o 
   1   6  13        5.26        5.59      0.61 o 
   2   6  13        4.32        5.55      0.65 o 
   3   6  13       13.31       12.93      0.76 o 
                                                 
